# Supplementary material for: The role of FRUITFULL controlling cell cycle during early flower development revealed by time-series snRNA-seq experiments
Source: Genome Biol. 2025 Oct 27;26:370. doi: 10.1186/s13059-025-03831-z (PMC12557869; doi:10.1186/s13059-025-03831-z)
Supplement: Supplementary file 2 — Additional file 2. Table S1: Marker genes of the 11 clusters shown in Figure 1. Table S2: Marker genes of the 18 clusters shown in Figure 2 . Table S3: Estimated gene regulators of KRP2 in cluster 15. Gene expression regulators of KRP2 estimated by GENIE3. Table S4: FUL's ChIP binding scores and regulations on KRPs and DELLAs in IM tissues. Scores of FUL binding peaks within ±3 kb of KRP and DELLA genes, detected by ChIP-seq of IM tissues. Gene expression changes of KRP and DELLA genes (ful-7 vs Col-0) in IM tissues. Data was obtained from [17]. Table S5: List of primers used. [file 13059_2025_3831_MOESM2_ESM.xlsx]

## Sheet: Description
Supplementary Table S1. Marker genes of the 11 clusters shown in Figure 1.
Supplementary Table S2. Marker genes of the 18 clusters shown in Figure 2 .
Supplementary Table S3. Estimated gene regulators of KRP2 in cluster 15. Gene expression regulators of KRP2 estimated by GENIE3.
Supplementary Table S4. FUL's ChIP binding scores and regulations on KRPs and DELLAs in IM tissues. Scores of FUL binding peaks within ±3 kb of KRP and DELLA genes, detected by ChIP-seq of IM tissues. Gene expression changes of KRP and DELLA genes (ful-7 vs Col-0) in IM tissues. Data was obtained from ref
Supplementary Table S5. List of primers used.

## Sheet: table S1
TAIR ID	p_val	avg_logFC	pct.1	pct.2	p_val_adj	cluster	gene symbol
AT4G29030	7.38e-59	0.462774	0.987	0.952	1.42e-54	0	AT4G29030
AT3G08770	3.15e-46	0.420065	0.969	0.949	6.05e-42	0	LTP6
AT5G60390	3.47e-46	0.273042	1	0.997	6.65e-42	0	EF1alpha
AT3G52590	1.67e-43	0.307239	0.994	0.99	3.21e-39	0	UBQ1
AT5G48480	2.12e-42	0.435194	0.962	0.898	4.07e-38	0	AT5G48480
AT5G27850	2.44e-42	0.306566	0.993	0.985	4.69e-38	0	RPL18C
AT1G09690	3.62e-40	0.314023	0.985	0.958	6.94e-36	0	AT1G09690
AT3G04400	1.82e-39	0.30554	0.99	0.985	3.5e-35	0	emb2171
AT3G06700	5.48e-34	0.301979	0.99	0.971	1.05e-29	0	AT3G06700
AT3G04840	7.25e-31	0.310802	0.976	0.944	1.39e-26	0	AT3G04840
AT2G41840	1.83e-30	0.28048	0.99	0.962	3.5e-26	0	AT2G41840
AT1G70600	1.02e-29	0.27265	0.99	0.978	1.95e-25	0	AT1G70600
AT1G33140	2.55e-29	0.27235	0.987	0.968	4.89e-25	0	PGY2
AT2G18020	5.61e-29	0.269734	0.987	0.977	1.08e-24	0	EMB2296
AT4G27090	1.18e-27	0.26229	0.994	0.978	2.27e-23	0	AT4G27090
AT5G15200	9.04e-27	0.255298	0.991	0.976	1.73e-22	0	AT5G15200
AT1G14320	1.38e-26	0.271073	0.994	0.976	2.65e-22	0	SAC52
AT3G45930	1.58e-26	0.420837	0.819	0.705	3.02e-22	0	AT3G45930
AT2G34480	1.15e-25	0.271187	0.984	0.971	2.2e-21	0	L18aB
AT3G23390	2.4e-25	0.313392	0.962	0.924	4.6e-21	0	RPL36aA
AT1G09200	7.38e-25	0.289189	0.846	0.684	1.42e-20	0	H3.1
AT1G51060	4.33e-24	0.375211	0.887	0.798	8.31e-20	0	HTA10
AT4G17390	5.93e-24	0.277544	0.988	0.96	1.14e-19	0	AT4G17390
AT3G11510	4.47e-23	0.250198	0.985	0.944	8.57e-19	0	AT3G11510
AT2G428401	5.13e-23	0.288045	0.965	0.908	9.84e-19	0	PDF1
AT5G39740	8.59e-23	0.259604	0.976	0.933	1.65e-18	0	RPL5B
AT3G53730	9.07e-23	0.348848	0.896	0.793	1.74e-18	0	AT3G53730
AT4G09320	8.29e-22	0.261608	0.957	0.943	1.59e-17	0	NDPK1
AT4G14320	1.1e-21	0.291896	0.943	0.901	2.1e-17	0	RPL36aB
AT4G31700	1.78e-21	0.255828	0.978	0.939	3.42e-17	0	RPS6
AT2G01250	1.82e-21	0.261963	0.976	0.945	3.5e-17	0	RPL7B
AT2G47610	1.89e-21	0.294699	0.975	0.93	3.63e-17	0	AT2G47610
AT3G57870	2.24e-21	0.266493	0.899	0.781	4.3e-17	0	SCE1
AT4G18100	3.95e-21	0.259712	0.971	0.954	7.58e-17	0	AT4G18100
AT4G34400	6.9e-21	0.314039	0.766	0.631	1.32e-16	0	AT4G34400
AT3G27360	8.65e-21	0.36272	0.782	0.644	1.66e-16	0	H3.1
AT3G05590	4.79e-20	0.258359	0.976	0.947	9.18e-16	0	RPL18
AT5G59690	9.4e-20	0.354172	0.862	0.77	1.8e-15	0	AT5G59690
AT2G19730	1.2e-19	0.277978	0.931	0.854	2.3e-15	0	AT2G19730
AT3G02080	1.44e-19	0.289471	0.915	0.859	2.75e-15	0	AT3G02080
AT3G53020	1.93e-19	0.254443	0.979	0.928	3.71e-15	0	STV1
AT3G53870	2.04e-19	0.258306	0.972	0.934	3.91e-15	0	AT3G53870
AT1G07790	2.83e-19	0.32495	0.725	0.591	5.42e-15	0	HTB1
AT4G38740	9.28e-19	0.269527	0.835	0.745	1.78e-14	0	ROC1
AT3G12965	9.47e-19	0.250252	0.96	0.921	1.82e-14	0	sORF23
AT4G15000	2.8e-18	0.285941	0.937	0.874	5.37e-14	0	AT4G15000
AT1G04270	3.03e-18	0.26037	0.944	0.87	5.81e-14	0	RPS15
AT2G27040	7.36e-18	0.279837	0.856	0.773	1.41e-13	0	AGO4
AT3G52930	7.44e-18	0.266905	0.953	0.921	1.43e-13	0	FBA8
AT1G78380	1.67e-17	0.263995	0.932	0.849	3.19e-13	0	GSTU19
AT1G27950	3.82e-17	0.290469	0.856	0.761	7.33e-13	0	LTPG1
AT5G10390	6.14e-17	0.343924	0.685	0.56	1.18e-12	0	HTR13
AT1G02140	7.88e-17	0.280343	0.912	0.824	1.51e-12	0	MAGO
AT2G31610	1.13e-16	0.266578	0.894	0.84	2.16e-12	0	AT2G31610
AT4G00100	1.35e-16	0.259956	0.944	0.919	2.59e-12	0	RPS13A
AT4G26840	2.95e-16	0.278245	0.878	0.812	5.65e-12	0	SUMO1
AT5G20020	3.87e-16	0.252347	0.925	0.854	7.42e-12	0	RAN2
AT3G55560	7.89e-16	0.255419	0.587	0.438	1.51e-11	0	AHL15
AT3G49010	1.17e-15	0.259021	0.954	0.91	2.25e-11	0	BBC1
AT3G02190	2.74e-15	0.283737	0.813	0.722	5.26e-11	0	AT3G02190
AT3G01280	5.02e-15	0.29179	0.815	0.74	9.62e-11	0	VDAC1
AT5G59970	1.15e-14	0.26371	0.757	0.635	2.2e-10	0	AT5G59970
AT1G74050	1.24e-14	0.251878	0.94	0.869	2.37e-10	0	AT1G74050
AT1G26880	4.45e-14	0.268481	0.888	0.815	8.55e-10	0	AT1G26880
AT2G40510	6.87e-14	0.273207	0.884	0.8	1.32e-09	0	AT2G40510
AT2G19520	4.38e-13	0.253204	0.801	0.717	8.41e-09	0	FVE
AT2G05220	3.59e-12	0.257075	0.838	0.771	6.89e-08	0	AT2G05220
AT5G65360	4.92e-12	0.256092	0.754	0.672	9.44e-08	0	H3.1
AT5G04800	7.13e-12	0.259579	0.759	0.687	1.37e-07	0	AT5G04800
AT1G66410	1.26e-11	0.272188	0.925	0.893	2.42e-07	0	CAM4
AT3G45980	2.91e-11	0.253519	0.856	0.779	5.58e-07	0	HTB9
AT1G76200	3.22e-11	0.283455	0.844	0.79	6.17e-07	0	AT1G76200
AT5G20160	4.41e-10	0.253212	0.788	0.704	8.45e-06	0	AT5G20160
AT1G18250	9.81e-10	0.266584	0.651	0.563	1.88e-05	0	ATLP-1
AT5G18620	1.16e-09	0.296029	0.672	0.6	2.23e-05	0	CHR17
AT1G06760	1.23e-08	0.265168	0.784	0.722	0.000235314	0	H1.1
AT2G39795	4.19e-06	0.257838	0.454	0.385	0.0804104	0	AT2G39795
AT5G64910	1.97e-20	0.357472	0.83	0.67	3.77e-16	1	AT5G64910
AT5G07180	1.9e-17	0.292781	0.767	0.607	3.64e-13	1	ERL2
AT1G67120	3.38e-17	0.339408	0.787	0.679	6.48e-13	1	MDN1
AT2G45190	5.57e-13	0.26824	0.725	0.589	1.07e-08	1	AFO
AT3G13080	1.1e-10	0.270133	0.461	0.337	2.11e-06	1	ABCC3
AT4G25630	1.71e-10	0.265197	0.676	0.553	3.28e-06	1	FIB2
AT1G19850	1.73e-09	0.269693	0.835	0.786	3.32e-05	1	MP
AT3G04810	1.6e-08	0.257487	0.617	0.522	0.000307743	1	NEK2
AT2G04050	6.69e-08	0.263513	0.259	0.166	0.00128313	1	AT2G04050
AT1G36180	2.5e-07	0.254871	0.365	0.275	0.00479221	1	ACC2
AT4G31610	6.88e-06	0.273521	0.526	0.447	0.131988	1	REM1
AT1G68640	0.000243906	0.261863	0.389	0.328	1	1	PAN
AT4G10360	0.0200763	0.254737	0.259	0.218	1	1	AT4G10360
AT5G38410	6.94e-08	0.273273	0.922	0.903	0.0013314	2	RBCS3B
AT1G62480	1.05e-06	0.316397	0.94	0.938	0.0202003	2	AT1G62480
AT5G42530	1.84e-06	0.378457	0.787	0.774	0.0353846	2	AT5G42530
AT5G35630	6.65e-05	0.310239	0.695	0.686	1	2	GS2
AT3G22142	0.000164242	0.464712	0.413	0.361	1	2	AT3G22142
AT3G14415	0.000355849	0.26186	0.473	0.414	1	2	GOX2
AT5G04750	0.000641323	0.335493	0.38	0.329	1	2	AT5G04750
AT4G30960	0.00798474	0.271511	0.438	0.404	1	2	SIP3
AT4G15210	0.0153319	0.279226	0.782	0.793	1	2	BAM5
AT3G217551	0.0282838	0.333629	0.322	0.295	1	2	AT3G21755
AT3G14660	2.29e-26	0.394822	0.329	0.155	4.39e-22	3	CYP72A13
AT4G13495	3.91e-23	0.501598	0.601	0.425	7.5e-19	3	AT4G13495
AT2G05310	3.02e-22	0.393215	0.692	0.52	5.79e-18	3	AT2G05310
AT4G39710	1.28e-21	0.324135	0.607	0.414	2.46e-17	3	PnsL4
AT1G10640	1.9e-21	0.529282	0.586	0.405	3.64e-17	3	AT1G10640
AT4G28080	6.88e-19	0.450271	0.628	0.464	1.32e-14	3	REC2
AT2G29320	9.43e-19	0.322319	0.345	0.191	1.81e-14	3	AT2G29320
AT5G13140	1.48e-18	0.342419	0.586	0.416	2.85e-14	3	AT5G13140
AT1G59124	2.53e-18	0.341156	0.655	0.488	4.84e-14	3	AT1G59124
AT5G44620	7.9e-18	0.344498	0.842	0.734	1.52e-13	3	CYP706A3
AT5G27730	1.47e-17	0.359042	0.844	0.748	2.82e-13	3	AT5G27730
AT2G43910	2.64e-17	0.296949	0.539	0.371	5.07e-13	3	HOL1
AT1G28610	1.34e-16	0.360874	0.358	0.208	2.56e-12	3	AT1G28610
AT4G00870	4.15e-16	0.408253	0.541	0.395	7.96e-12	3	bHLH14
AT3G55330	1.18e-15	0.312902	0.778	0.637	2.27e-11	3	PPL1
AT2G31150	2.41e-15	0.310922	0.624	0.473	4.61e-11	3	AT2G31150
AT4G26520	3.45e-15	0.284793	0.318	0.181	6.62e-11	3	FBA7
AT3G21755	4.65e-15	0.488876	0.416	0.283	8.93e-11	3	AT3G21755
AT5G35170	5.14e-15	0.265918	0.728	0.576	9.86e-11	3	AT5G35170
AT1G60810	6.32e-15	0.315555	0.678	0.522	1.21e-10	3	ACLA-2
AT2G01590	1.32e-14	0.259457	0.274	0.15	2.53e-10	3	CRR3
AT2G38170	4.54e-14	0.276701	0.441	0.297	8.72e-10	3	CAX1
AT5G38150	6.73e-14	0.261569	0.557	0.383	1.29e-09	3	PMI15
AT1G72610	7.9e-14	0.284556	0.53	0.377	1.52e-09	3	GER1
AT5G28300	3.13e-13	0.296124	0.507	0.368	6.01e-09	3	GT2L
AT1G10890	3.24e-13	0.280784	0.728	0.625	6.21e-09	3	AT1G10890
AT2G22980	3.34e-13	0.370588	0.516	0.378	6.4e-09	3	SCPL13
AT1G01320	4.36e-13	0.302315	0.823	0.736	8.36e-09	3	REC1
AT3G26740	8.63e-13	0.375513	0.773	0.68	1.66e-08	3	CCL
AT3G63140	9.46e-13	0.266515	0.37	0.239	1.82e-08	3	CSP41A
AT1G49010	1.05e-12	0.297813	0.414	0.284	2.02e-08	3	MYBS1
AT1G20020	1.5e-12	0.383218	0.696	0.57	2.88e-08	3	FNR2
AT1G21310	1.58e-12	0.266992	0.931	0.889	3.03e-08	3	EXT3
AT3G53470	1.84e-12	0.265404	0.491	0.349	3.52e-08	3	AT3G53470
AT1G12860	3.36e-12	0.272134	0.351	0.222	6.44e-08	3	SCRM2
AT5G46330	5.5e-12	0.264474	0.262	0.148	1.06e-07	3	FLS2
AT1G72645	4.15e-11	0.250418	0.372	0.248	7.96e-07	3	AT1G72645
AT5G22640	7.88e-11	0.263363	0.798	0.705	1.51e-06	3	emb1211
AT1G10760	1.28e-10	0.343151	0.647	0.543	2.45e-06	3	SEX1
AT4G26255	2.04e-10	0.273208	0.482	0.356	3.92e-06	3	AT4G26255
AT5G02940	2.06e-10	0.315952	0.705	0.603	3.94e-06	3	AT5G02940
AT2G35370	2.4e-10	0.310689	0.626	0.508	4.6e-06	3	GDCH
AT2G39800	3.46e-10	0.295292	0.532	0.406	6.63e-06	3	P5CS1
AT5G02810	9.49e-10	0.251871	0.74	0.657	1.82e-05	3	PRR7
AT4G04402	1.07e-09	0.283891	0.422	0.307	2.05e-05	3	AT4G04402
AT2G21330	1.2e-09	0.251264	0.582	0.458	2.3e-05	3	FBA1
AT4G16860	1.92e-09	0.292592	0.283	0.18	3.68e-05	3	RPP4
AT4G16990	2.11e-09	0.295155	0.308	0.205	4.05e-05	3	RLM3
AT4G03935	2.37e-09	0.269828	0.364	0.259	4.54e-05	3	AT4G03935
AT5G65640	2.43e-09	0.265861	0.566	0.453	4.66e-05	3	bHLH093
AT2G10940	2.57e-09	0.32345	0.609	0.522	4.93e-05	3	AT2G10940
AT1G80780	2.89e-09	0.275367	0.701	0.597	5.54e-05	3	AT1G80780
AT5G44730	5.95e-09	0.259672	0.491	0.379	0.000114195	3	AT5G44730
AT1G21770	1.24e-08	0.310468	0.634	0.542	0.000237306	3	AT1G21770
AT1G23380	3.83e-08	0.294834	0.663	0.592	0.000735272	3	KNAT6
AT3G55630	6.27e-08	0.361343	0.266	0.18	0.00120371	3	DFD
AT3G14420	6.36e-08	0.287154	0.382	0.287	0.00122046	3	GOX1
AT5G19220	1.12e-07	0.336204	0.335	0.243	0.00214939	3	APL1
AT4G33000	1.82e-07	0.282348	0.439	0.335	0.00348801	3	CBL10
AT1G03130	1.9e-07	0.253338	0.541	0.437	0.00365132	3	PSAD-2
AT2G24120	2.83e-07	0.334366	0.435	0.34	0.00543835	3	SCA3
AT2G02570	3.44e-07	0.274792	0.767	0.721	0.00660844	3	AT2G02570
AT4G15440	3.8e-07	0.328128	0.297	0.215	0.0072915	3	HPL1
AT2G13360	3.91e-07	0.294484	0.335	0.244	0.00750213	3	AGT
AT5G67480	6.1e-07	0.250545	0.408	0.312	0.0116956	3	BT4
AT1G58602	1.88e-06	0.28342	0.339	0.253	0.036112	3	RPP7
AT3G26510	3.01e-06	0.341515	0.339	0.259	0.0576522	3	AT3G26510
AT3G45140	3.73e-06	0.542025	0.513	0.459	0.071488	3	LOX2
AT2G01910	4e-06	0.267916	0.676	0.594	0.0767921	3	ATMAP65-6
AT4G33500	8.25e-06	0.25441	0.486	0.399	0.158262	3	PP2C62
AT1G75380	2.32e-05	0.284372	0.501	0.432	0.445562	3	BBD1
AT3G01500	2.71e-05	0.343277	0.331	0.251	0.52012	3	CA1
AT3G53920	3.54e-05	0.256768	0.337	0.262	0.680033	3	SIGC
AT4G23600	3.6e-05	0.345147	0.382	0.308	0.690909	3	CORI3
AT2G32150	5.72e-05	0.270986	0.424	0.347	1	3	AT2G32150
AT5G44630	5.93e-05	0.267584	0.682	0.62	1	3	AT5G44630
AT1G28330	0.000161274	0.29687	0.678	0.621	1	3	DYL1
AT1G56300	0.000181207	0.271422	0.38	0.302	1	3	AT1G56300
AT4G29060	0.000324519	0.254027	0.726	0.68	1	3	emb2726
AT5G25280	0.00351862	0.271232	0.543	0.499	1	3	AT5G25280
AT5G40450	0.00714133	0.26548	0.578	0.525	1	3	RBB1
AT5G24206	1.42e-69	0.452237	0.347	0.084	2.73e-65	4	AT5G24206
AT3G19050	1.04e-61	0.70337	0.899	0.65	2e-57	4	POK2
AT5G24205	2.5e-53	0.298593	0.345	0.102	4.79e-49	4	AT5G24205
AT3G46616	3.96e-52	0.295921	0.267	0.065	7.6e-48	4	AT3G46616
AT5G60930	3.89e-49	0.595504	0.847	0.588	7.47e-45	4	AT5G60930
AT3G17360	5.14e-48	0.533254	0.791	0.5	9.87e-44	4	POK1
AT2G22610	1.3e-44	0.525453	0.717	0.433	2.49e-40	4	AT2G22610
AT3G01710	4.19e-44	0.620854	0.574	0.308	8.05e-40	4	AT3G01710
AT1G72250	3.57e-43	0.592928	0.686	0.425	6.86e-39	4	AT1G72250
AT3G52900	4.22e-43	0.74696	0.463	0.211	8.09e-39	4	AT3G52900
AT1G16070	4.1e-41	0.425618	0.523	0.261	7.87e-37	4	TLP8
AT3G23890	1.3e-40	0.532601	0.938	0.812	2.49e-36	4	TOPII
AT1G21810	2.19e-40	0.402681	0.386	0.153	4.2e-36	4	VETH2
AT3G44050	1.27e-39	0.581125	0.756	0.507	2.44e-35	4	AT3G44050
AT1G20060	7.79e-39	0.499475	0.539	0.286	1.49e-34	4	AT1G20060
AT5G62550	1.26e-38	0.536762	0.643	0.376	2.41e-34	4	AT5G62550
AT1G17480	2.62e-38	0.453917	0.399	0.173	5.02e-34	4	IQD7
AT3G48900	7.45e-38	0.499152	0.393	0.169	1.43e-33	4	SEND1
AT1G09515	1.89e-37	0.36726	0.295	0.102	3.63e-33	4	AT1G09515
AT5G01370	4.96e-37	0.951954	0.51	0.274	9.51e-33	4	ACI1
AT1G72670	1.12e-35	0.401107	0.506	0.253	2.14e-31	4	iqd8
AT3G04630	1.2e-35	0.522682	0.599	0.346	2.3e-31	4	WDL1
AT4G23800	3.25e-35	0.441114	0.973	0.881	6.24e-31	4	3xHMG-box2
AT5G01910	5.04e-35	0.44367	0.465	0.234	9.66e-31	4	AT5G01910
AT4G05190	1.6e-34	0.476294	0.717	0.461	3.07e-30	4	ATK5
AT4G05520	2.19e-34	0.379674	0.55	0.297	4.19e-30	4	EHD2
AT5G37010	5.47e-34	0.253371	0.574	0.312	1.05e-29	4	AT5G37010
AT2G47500	9.06e-34	0.512597	0.591	0.347	1.74e-29	4	AT2G47500
AT4G21270	1.23e-33	0.423411	0.579	0.335	2.36e-29	4	ATK1
AT3G47460	4.1e-33	0.413226	0.775	0.538	7.86e-29	4	ATSMC2
AT4G01730	6.14e-33	0.434534	0.601	0.352	1.18e-28	4	AT4G01730
AT4G36520	2.88e-32	0.439806	0.868	0.664	5.52e-28	4	AUXILIN-LIKE4
AT5G51600	1.93e-31	0.418232	0.715	0.48	3.71e-27	4	PLE
AT1G05440	6.86e-31	0.383733	0.463	0.229	1.32e-26	4	AT1G05440
AT4G11080	8.94e-31	0.477914	0.738	0.515	1.72e-26	4	3xHMG-box1
AT3G20150	4.05e-30	0.472005	0.624	0.403	7.78e-26	4	AT3G20150
AT1G76740	4.95e-29	0.33201	0.448	0.23	9.49e-25	4	AT1G76740
AT3G17680	1.01e-28	0.419186	0.525	0.306	1.94e-24	4	AT3G17680
AT1G76540	5.02e-28	0.38705	0.647	0.414	9.64e-24	4	CDKB2;1
AT1G49940	2.16e-27	0.253912	0.347	0.157	4.15e-23	4	AT1G49940
AT1G20930	2.48e-27	0.36424	0.486	0.274	4.77e-23	4	CDKB2;2
AT2G37420	4.88e-27	0.512753	0.616	0.406	9.36e-23	4	AT2G37420
AT4G33200	1.26e-26	0.486541	0.723	0.53	2.41e-22	4	XI-I
AT5G05940	5.97e-26	0.349873	0.302	0.135	1.14e-21	4	ROPGEF5
AT4G03100	1.17e-25	0.445047	0.512	0.302	2.25e-21	4	AT4G03100
AT1G16330	1.42e-25	0.298146	0.355	0.171	2.73e-21	4	CYCB3;1
AT1G61450	2.51e-25	0.345234	0.353	0.169	4.81e-21	4	AT1G61450
AT4G29920	5.33e-25	0.372597	0.3	0.132	1.02e-20	4	SMXL4
AT1G57820	8.39e-25	0.349121	0.791	0.591	1.61e-20	4	VIM1
AT5G50740	1.01e-24	0.350475	0.789	0.583	1.94e-20	4	AT5G50740
AT5G55820	1.54e-24	0.356924	0.69	0.485	2.96e-20	4	WYR
AT4G17240	1.61e-24	0.263891	0.366	0.178	3.09e-20	4	AT4G17240
AT3G60840	1.82e-24	0.307837	0.411	0.218	3.5e-20	4	MAP65-4
AT5G60150	3.32e-24	0.373262	0.37	0.185	6.37e-20	4	AT5G60150
AT4G28950	3.55e-24	0.290492	0.341	0.162	6.81e-20	4	ROP9
AT2G36200	5.36e-24	0.398038	0.653	0.455	1.03e-19	4	AT2G36200
AT5G23910	6.85e-24	0.34468	0.564	0.358	1.31e-19	4	AT5G23910
AT1G44110	3.49e-23	0.347968	0.566	0.369	6.69e-19	4	CYCA1;1
AT5G12080	4.55e-23	0.458051	0.694	0.518	8.73e-19	4	MSL10
AT5G05180	6.89e-23	0.339333	0.374	0.195	1.32e-18	4	AT5G05180
AT5G57410	7.19e-23	0.378801	0.605	0.401	1.38e-18	4	AT5G57410
AT4G37110	9.32e-23	0.386919	0.467	0.277	1.79e-18	4	AT4G37110
AT4G22860	9.66e-23	0.357	0.535	0.335	1.85e-18	4	AT4G22860
AT1G59540	1.01e-22	0.348975	0.517	0.317	1.94e-18	4	ZCF125
AT5G62710	1.86e-22	0.300641	0.548	0.341	3.57e-18	4	AT5G62710
AT5G33300	2.3e-22	0.398278	0.457	0.269	4.41e-18	4	AT5G33300
AT1G20610	4.15e-22	0.327675	0.647	0.442	7.96e-18	4	CYCB2;3
AT3G58650	8.61e-22	0.308686	0.436	0.244	1.65e-17	4	TRM7
AT5G22796	9.27e-22	0.263769	0.386	0.2	1.78e-17	4	AT5G22796
AT1G171401	1.34e-21	0.390374	0.667	0.496	2.58e-17	4	ICR1
AT3G058301	1.68e-21	0.250795	0.556	0.353	3.22e-17	4	AtNEAP1
AT5G63950	9.12e-21	0.326761	0.626	0.424	1.75e-16	4	CHR24
AT5G60200	1.05e-20	0.336962	0.436	0.252	2.02e-16	4	TMO6
AT4G38062	2.24e-20	0.426376	0.622	0.42	4.29e-16	4	AT4G38062
AT1G02690	4.81e-20	0.312081	0.622	0.419	9.23e-16	4	IMPA-6
AT2G20850	5.79e-20	0.283494	0.49	0.297	1.11e-15	4	SRF1
AT3G10310	7.84e-20	0.293457	0.448	0.265	1.5e-15	4	AT3G10310
AT1G20090	8.8e-20	0.46354	0.709	0.553	1.69e-15	4	ROP2
AT3G57860	9.34e-20	0.259588	0.362	0.196	1.79e-15	4	UVI4-LIKE
AT1G01690	1.44e-19	0.324268	0.38	0.207	2.77e-15	4	PRD3
AT2G26180	1.56e-19	0.262239	0.368	0.201	2.99e-15	4	IQD6
AT5G55520	1.7e-19	0.281829	0.614	0.417	3.26e-15	4	AT5G55520
AT4G18570	2.4e-19	0.333807	0.558	0.371	4.61e-15	4	AT4G18570
AT4G02150	2.93e-19	0.259344	0.56	0.38	5.62e-15	4	MOS6
AT2G33620	3.67e-19	0.374818	0.781	0.621	7.05e-15	4	AHL10
AT1G09450	6.7e-19	0.304234	0.434	0.259	1.29e-14	4	Haspin
AT1G53140	1.42e-18	0.250452	0.446	0.261	2.72e-14	4	DRP5A
AT3G23670	1.52e-18	0.251726	0.585	0.389	2.92e-14	4	KINESIN-12B
AT5G65460	1.92e-18	0.336328	0.556	0.377	3.68e-14	4	KAC2
AT3G04850	6.54e-18	0.291019	0.306	0.155	1.25e-13	4	AT3G04850
AT5G62410	9.02e-18	0.254599	0.767	0.58	1.73e-13	4	SMC2
AT4G18490	1.38e-17	0.283264	0.283	0.14	2.64e-13	4	AT4G18490
AT5G00445	1.72e-17	0.323679	0.281	0.14	3.29e-13	4	AT5G00445
AT5G48460	2.42e-17	0.298972	0.374	0.209	4.64e-13	4	AtFIM2
AT4G20270	2.9e-17	0.300352	0.498	0.324	5.57e-13	4	BAM3
AT3G10180	3.99e-17	0.28611	0.56	0.385	7.65e-13	4	AT3G10180
AT1G09470	4.25e-17	0.272377	0.355	0.199	8.15e-13	4	AtNEAP3
AT5G17160	5.85e-17	0.380131	0.684	0.517	1.12e-12	4	AT5G17160
AT3G01330	9.21e-17	0.278195	0.285	0.147	1.77e-12	4	DEL3
AT3G13690	1.26e-16	0.28753	0.736	0.571	2.42e-12	4	AT3G13690
AT1G16220	1.32e-16	0.362647	0.355	0.203	2.54e-12	4	AT1G16220
AT4G14770	5.64e-16	0.349486	0.446	0.287	1.08e-11	4	TCX2
AT4G15802	6.19e-16	0.350908	0.746	0.616	1.19e-11	4	HSBP
AT5G27550	8.11e-16	0.26454	0.407	0.247	1.56e-11	4	AT5G27550
AT1G63640	1.28e-15	0.298681	0.68	0.507	2.46e-11	4	AT1G63640
AT1G10780	1.3e-15	0.289949	0.304	0.164	2.5e-11	4	AT1G10780
AT2G29890	7.11e-15	0.318355	0.667	0.52	1.36e-10	4	VLN1
AT5G20540	3.26e-14	0.271663	0.581	0.432	6.25e-10	4	BRXL4
AT2G28620	3.86e-14	0.260954	0.632	0.47	7.4e-10	4	RSW7
AT2G20590	9.35e-14	0.289934	0.411	0.266	1.79e-09	4	RTN17
AT3G59100	2.1e-13	0.358633	0.5	0.358	4.04e-09	4	GSL11
AT1G23000	2.6e-13	0.320467	0.638	0.487	4.99e-09	4	AT1G23000
AT2G35630	1.09e-12	0.280938	0.882	0.791	2.08e-08	4	MOR1
AT2G16270	1.83e-12	0.25089	0.452	0.306	3.5e-08	4	AT2G16270
AT3G15680	1.83e-12	0.300742	0.386	0.251	3.51e-08	4	AT3G15680
AT3G05050	2.54e-12	0.279448	0.494	0.357	4.88e-08	4	AT3G05050
AT4G00900	2.67e-12	0.265897	0.399	0.257	5.12e-08	4	ECA2
AT3G15550	2.69e-12	0.269803	0.529	0.369	5.16e-08	4	AT3G15550
AT2G46590	1.72e-11	0.298826	0.401	0.276	3.3e-07	4	DAG2
AT2G32010	3.31e-10	0.259314	0.397	0.267	6.35e-06	4	CVL1
AT1G33470	2.15e-09	0.267779	0.783	0.675	4.12e-05	4	AT1G33470
AT1G11260	7.39e-08	0.27357	0.457	0.354	0.00141789	4	STP1
AT1G78865	6.67e-07	0.277853	0.601	0.493	0.0128021	4	AT1G78865
AT2G38995	7.18e-91	1.18724	0.597	0.224	1.38e-86	5	AT2G38995
AT1G02205	1.01e-88	1.13755	0.88	0.604	1.94e-84	5	CER1
AT4G33790	3.5e-61	0.771239	0.523	0.216	6.72e-57	5	CER4
AT2G15050	6.27e-54	1.00875	0.549	0.257	1.2e-49	5	LTP
AT5G37300	9.89e-53	0.90354	0.699	0.424	1.9e-48	5	WSD1
AT4G23670	7.77e-44	0.652866	0.843	0.638	1.49e-39	5	AT4G23670
AT5G25610	5.2e-43	0.973215	0.804	0.614	9.98e-39	5	RD22
AT1G12880	1.18e-40	0.609193	0.449	0.202	2.26e-36	5	NUDT12
AT3G23560	4.27e-38	0.694668	0.569	0.333	8.19e-34	5	ALF5
AT1G68530	1.86e-37	0.638474	0.704	0.456	3.56e-33	5	KCS6
AT2G47240	3.7e-36	0.559703	0.911	0.766	7.1e-32	5	LACS1
AT1G04220	3.79e-33	0.633589	0.532	0.3	7.26e-29	5	KCS2
AT1G24020	1.78e-32	0.54793	0.939	0.868	3.42e-28	5	MLP423
AT1G76620	2.96e-32	0.486474	0.277	0.099	5.68e-28	5	AT1G76620
AT2G22960	4.78e-32	0.264878	0.277	0.099	9.17e-28	5	FPT2
AT5G20270	3.57e-29	0.329681	0.425	0.207	6.86e-25	5	HHP1
AT4G33220	1.83e-28	0.500695	0.418	0.208	3.51e-24	5	PME44
AT1G48750	2.66e-28	0.456717	0.893	0.792	5.1e-24	5	AT1G48750
AT4G25850	6.54e-28	0.600665	0.336	0.147	1.25e-23	5	ORP4B
AT4G28680	1.29e-27	0.575872	0.325	0.142	2.48e-23	5	TYRDC
AT4G36250	2.65e-27	0.616996	0.617	0.429	5.08e-23	5	ALDH3F1
AT1G06350	3.44e-27	0.621199	0.447	0.238	6.59e-23	5	ADS4
AT2G26250	6.15e-26	0.527055	0.819	0.691	1.18e-21	5	KCS10
AT5G57790	7.44e-26	0.66176	0.54	0.33	1.43e-21	5	AOG1
AT3G26450	2.11e-25	0.419699	0.303	0.132	4.05e-21	5	AT3G26450
AT5G57800	2.77e-25	0.406521	0.78	0.594	5.32e-21	5	CER3
AT1G55260	3.14e-24	0.487732	0.688	0.501	6.03e-20	5	LTPG6
AT1G45010	3.66e-24	0.378487	0.333	0.158	7.02e-20	5	AT1G45010
AT3G04290	7.89e-24	0.626445	0.682	0.512	1.51e-19	5	LTL1
AT5G15310	1.17e-22	0.480842	0.266	0.114	2.24e-18	5	MYB16
AT5G21950	1.45e-22	0.39195	0.403	0.217	2.79e-18	5	AT5G21950
AT2G38540	1.5e-22	0.411032	0.996	0.971	2.88e-18	5	LP1
AT3G26932	8.99e-22	0.570694	0.632	0.461	1.73e-17	5	DRB3
AT1G57750	1.5e-21	0.652846	0.536	0.356	2.88e-17	5	CYP96A15
AT5G18460	1.89e-21	0.462391	0.553	0.365	3.63e-17	5	AT5G18460
AT1G49430	1.97e-21	0.560378	0.621	0.453	3.78e-17	5	LACS2
AT1G10060	3.78e-21	0.536458	0.538	0.353	7.26e-17	5	BCAT-1
AT1G65060	2.06e-20	0.344653	0.538	0.353	3.96e-16	5	4CL3
AT2G05520	6.86e-20	0.43998	0.904	0.816	1.32e-15	5	GRP-3
AT1G71695	2.03e-19	0.474113	0.736	0.569	3.89e-15	5	AT1G71695
AT1G17840	2.7e-19	0.401364	0.684	0.498	5.17e-15	5	ABCG11
AT5G45670	5.36e-19	0.518522	0.725	0.578	1.03e-14	5	AT5G45670
AT1G17140	8.03e-19	0.406671	0.673	0.496	1.54e-14	5	ICR1
AT1G61890	9.02e-19	0.347153	0.632	0.444	1.73e-14	5	AT1G61890
AT4G24510	9.84e-19	0.258013	0.279	0.131	1.89e-14	5	CER2
AT1G286101	1.1e-18	0.394501	0.377	0.208	2.11e-14	5	AT1G28610
AT1G62540	1.12e-18	0.448043	0.261	0.121	2.16e-14	5	FMO GS-OX2
AT4G39330	1.8e-18	0.450203	0.887	0.822	3.45e-14	5	CAD9
AT5G23940	2.24e-18	0.44475	0.9	0.812	4.29e-14	5	PEL3
AT1G54040	2.72e-18	0.701476	0.81	0.806	5.21e-14	5	ESP
AT1G12330	6.11e-18	0.389617	0.617	0.435	1.17e-13	5	AT1G12330
AT4G38620	6.6e-18	0.401574	0.488	0.308	1.27e-13	5	MYB4
AT5G62470	6.82e-18	0.311837	0.346	0.185	1.31e-13	5	MYB96
AT3G29030	7.76e-18	0.484466	0.27	0.131	1.49e-13	5	EXPA5
AT2G34150	2.1e-17	0.401262	0.351	0.193	4.03e-13	5	WAVE1
AT4G38770	2.56e-17	0.448163	0.464	0.294	4.91e-13	5	PRP4
AT5G48880	3.19e-17	0.493796	0.699	0.559	6.12e-13	5	KAT5
AT2G41540	4.04e-17	0.441864	0.532	0.366	7.74e-13	5	GPDHC1
AT5G08640	6.44e-17	0.349463	0.789	0.642	1.23e-12	5	FLS1
AT1G44170	6.57e-17	0.366773	0.495	0.322	1.26e-12	5	ALDH3H1
AT1G51500	8.5e-17	0.302511	0.318	0.172	1.63e-12	5	ABCG12
AT5G46880	8.68e-17	0.388617	0.497	0.33	1.67e-12	5	HB-7
AT3G55110	9.24e-17	0.309372	0.407	0.246	1.77e-12	5	ABCG18
AT3G16370	1.33e-16	0.471542	0.542	0.385	2.54e-12	5	AT3G16370
AT2G04570	2.22e-16	0.447528	0.338	0.191	4.26e-12	5	AT2G04570
AT2G28470	6.08e-16	0.333013	0.481	0.308	1.17e-11	5	BGAL8
AT2G42840	1.27e-15	0.399819	0.922	0.916	2.43e-11	5	PDF1
AT1G08510	1.76e-15	0.362305	0.754	0.601	3.37e-11	5	FATB
AT5G41070	2.18e-15	0.351866	0.316	0.177	4.17e-11	5	DRB5
AT3G23810	2.25e-15	0.436868	0.556	0.397	4.31e-11	5	SAHH2
AT1G30530	3.05e-15	0.371719	0.584	0.422	5.85e-11	5	UGT78D1
AT5G17700	7.29e-15	0.355403	0.251	0.125	1.4e-10	5	AT5G17700
AT5G45950	9.37e-15	0.308607	0.468	0.32	1.8e-10	5	AT5G45950
AT4G04890	1.81e-14	0.379839	0.736	0.6	3.47e-10	5	PDF2
AT2G39330	1.89e-14	0.646286	0.621	0.469	3.62e-10	5	JAL23
AT1G79700	1.98e-14	0.501154	0.309	0.178	3.81e-10	5	WRI4
AT2G38110	2.09e-14	0.309947	0.257	0.129	4e-10	5	GPAT6
AT1G72970	2.81e-14	0.33572	0.745	0.607	5.4e-10	5	HTH
AT3G18850	4.69e-14	0.361966	0.412	0.265	9.01e-10	5	LPAT5
AT4G18970	5.32e-14	0.371027	0.383	0.24	1.02e-09	5	AT4G18970
AT1G07650	5.32e-14	0.394695	0.464	0.312	1.02e-09	5	AT1G07650
AT5G43760	5.72e-14	0.378811	0.54	0.391	1.1e-09	5	KCS20
AT3G265101	6.1e-14	0.34634	0.401	0.253	1.17e-09	5	AT3G26510
AT1G09310	9.83e-14	0.478536	0.68	0.59	1.89e-09	5	AT1G09310
AT2G20870	1.3e-13	0.653476	0.412	0.256	2.5e-09	5	AT2G20870
AT5G16560	1.8e-13	0.338697	0.447	0.305	3.46e-09	5	KAN
AT1G75710	2.12e-13	0.293701	0.401	0.258	4.07e-09	5	AT1G75710
AT5G59670	3.71e-13	0.364782	0.303	0.177	7.11e-09	5	AT5G59670
AT4G30350	1.63e-12	0.425724	0.375	0.238	3.12e-08	5	SMXL2
AT1G56580	2.23e-12	0.287745	0.758	0.612	4.27e-08	5	SVB
AT4G22570	4.16e-12	0.277276	0.473	0.326	7.99e-08	5	APT3
AT5G24780	4.7e-12	0.321063	1	0.994	9.02e-08	5	VSP1
AT4G25960	5.04e-12	0.288415	0.397	0.265	9.67e-08	5	ABCB2
AT2G26910	6.2e-12	0.34141	0.584	0.46	1.19e-07	5	ABCG32
AT1G05230	3.21e-11	0.334623	0.401	0.277	6.16e-07	5	HDG2
AT1G52000	4.1e-11	0.332603	0.288	0.17	7.86e-07	5	AT1G52000
AT3G11210	5.75e-11	0.329582	0.379	0.251	1.1e-06	5	AT3G11210
AT3G24420	6.72e-11	0.43946	0.481	0.365	1.29e-06	5	DLK2
AT5G33370	6.9e-11	0.927911	0.399	0.286	1.32e-06	5	CUS2
AT5G59310	7.94e-11	0.387911	0.63	0.503	1.52e-06	5	LTP4
AT1G54410	1.25e-10	0.273522	0.978	0.972	2.39e-06	5	HIRD11
AT3G47295	1.41e-10	0.275262	0.261	0.152	2.7e-06	5	AT3G47295
AT1G01610	1.47e-10	0.347323	0.475	0.35	2.82e-06	5	GPAT4
AT3G05600	1.87e-10	0.343029	0.575	0.439	3.58e-06	5	AtEH1
AT5G22430	2.41e-10	0.814155	0.556	0.441	4.62e-06	5	AT5G22430
AT2G41170	3.24e-10	0.420446	0.292	0.179	6.21e-06	5	AT2G41170
AT1G29670	4.59e-10	0.29714	0.314	0.2	8.81e-06	5	GDSL1
AT1G04280	7.58e-10	0.382318	0.407	0.282	1.45e-05	5	AT1G04280
AT3G23450	1.05e-09	0.296555	0.508	0.394	2.02e-05	5	AT3G23450
AT5G01750	1.74e-09	0.250636	0.532	0.395	3.35e-05	5	AT5G01750
AT4G29020	1.84e-09	0.332882	0.558	0.451	3.53e-05	5	AT4G29020
AT5G10480	2.16e-09	0.372893	0.519	0.384	4.14e-05	5	PAS2
AT2G27385	3.94e-09	0.326008	0.756	0.67	7.56e-05	5	AT2G27385
AT1G12570	4.25e-09	0.339653	0.362	0.251	8.16e-05	5	AT1G12570
AT5G06270	4.58e-09	0.30621	0.399	0.289	8.79e-05	5	GIR1
AT4G08910	6.78e-09	0.276203	0.285	0.177	0.000130064	5	AT4G08910
AT4G32460	2.76e-08	0.283611	0.407	0.292	0.000529857	5	BDX
AT2G39681	4.62e-08	0.250532	0.39	0.29	0.000886644	5	TAS2
AT1G21400	7.61e-08	0.267839	0.39	0.286	0.00145901	5	AT1G21400
AT5G25770	1.29e-07	0.274353	0.301	0.199	0.00248244	5	AT5G25770
AT4G36648	1.31e-07	0.250206	0.926	0.865	0.002506	5	AT4G36648
AT3G55120	1.35e-07	0.251182	0.545	0.451	0.00258642	5	TT5
AT4G31340	1.54e-07	0.318563	0.712	0.627	0.00295833	5	AT4G31340
AT1G52310	1.55e-07	0.296515	0.499	0.39	0.00297428	5	AT1G52310
AT2G16900	5.94e-07	0.33414	0.346	0.25	0.0113976	5	AT2G16900
AT2G47630	4.29e-06	0.305773	0.336	0.245	0.0823141	5	MAGL9
AT1G55020	7.05e-06	0.360619	0.277	0.196	0.135172	5	LOX1
AT3G16470	1.52e-05	0.262444	0.58	0.476	0.29096	5	JR1
AT4G154401	2.7e-05	0.309533	0.294	0.216	0.518461	5	HPL1
AT1G70830	6e-05	0.317571	0.431	0.367	1	5	MLP28
AT5G02240	0.000122158	0.310682	0.649	0.573	1	5	AT5G02240
AT5G22500	0.000289569	0.328095	0.532	0.465	1	5	FAR1
AT1G73390	0.00130634	0.250742	0.301	0.239	1	5	AT1G73390
AT3G05830	0.00131891	0.29716	0.436	0.368	1	5	AtNEAP1
AT3G21250	0.00136298	0.351168	0.473	0.425	1	5	ABCC8
AT1G78960	0.00247737	0.643408	0.373	0.326	1	5	LUP2
AT5G67300	0.0108796	0.278172	0.255	0.204	1	5	MYBR1
AT1G47410	1.87e-51	0.548331	0.283	0.067	3.59e-47	6	AT1G47410
AT4G37080	4.59e-50	0.946171	0.73	0.435	8.8e-46	6	AT4G37080
AT1G75500	1.9e-49	0.957761	0.823	0.605	3.65e-45	6	WAT1
AT5G06710	6.7e-38	0.349881	0.275	0.08	1.29e-33	6	HAT14
AT4G32880	8.95e-38	0.704769	0.476	0.219	1.72e-33	6	HB-8
AT5G08370	5.72e-35	0.947683	0.442	0.208	1.1e-30	6	AGAL2
AT5G42210	4.5e-33	0.355238	0.275	0.09	8.64e-29	6	AT5G42210
AT5G19530	1.21e-32	1.07649	0.514	0.28	2.33e-28	6	ACL5
AT1G61660	2.55e-31	0.402749	0.368	0.154	4.9e-27	6	AtbHLH112
AT4G24060	8.79e-31	0.414155	0.522	0.275	1.69e-26	6	AT4G24060
AT2G47860	9.8e-31	0.265353	0.27	0.091	1.88e-26	6	SETH6
AT4G18640	1.35e-29	0.404162	0.272	0.094	2.59e-25	6	MRH1
AT1G10750	1.32e-28	0.25815	0.262	0.089	2.54e-24	6	AT1G10750
AT1G25530	2.6e-28	0.617102	0.499	0.272	4.99e-24	6	AT1G25530
AT5G205401	2.76e-27	0.584734	0.645	0.429	5.29e-23	6	BRXL4
AT3G28420	5.93e-27	0.666072	0.296	0.115	1.14e-22	6	AT3G28420
AT1G23340	1.12e-26	0.507423	0.308	0.126	2.14e-22	6	AT1G23340
AT3G56810	4.38e-26	0.421628	0.424	0.206	8.4e-22	6	AT3G56810
AT5G50090	3.96e-25	0.30698	0.26	0.094	7.59e-21	6	AT5G50090
AT5G63160	6.12e-23	0.398583	0.308	0.136	1.17e-18	6	BT1
AT5G61480	2.51e-22	0.437637	0.56	0.351	4.81e-18	6	PXY
AT3G56480	9.39e-21	0.554894	0.625	0.425	1.8e-16	6	SCAB3
AT3G44730	1.25e-20	0.5032	0.334	0.166	2.39e-16	6	KP1
AT2G31900	2.8e-19	0.533445	0.308	0.154	5.38e-15	6	XIF
AT1G68810	2.37e-18	0.542363	0.337	0.175	4.55e-14	6	ABS5
AT1G69580	3.78e-18	0.324322	0.401	0.226	7.25e-14	6	AT1G69580
AT2G31280	6.24e-18	0.444187	0.383	0.214	1.2e-13	6	CPUORF7
AT1G77110	7.7e-18	0.250521	0.332	0.167	1.48e-13	6	PIN6
AT2G21050	1.46e-17	0.540036	0.468	0.292	2.81e-13	6	LAX2
AT1G27660	1.54e-17	0.415064	0.36	0.194	2.95e-13	6	AT1G27660
AT1G70550	4.32e-17	0.30223	0.301	0.148	8.28e-13	6	AT1G70550
AT1G19835	5.07e-17	0.53203	0.62	0.448	9.72e-13	6	TCS1
AT5G404501	2.27e-16	0.619652	0.676	0.518	4.36e-12	6	RBB1
AT1G62380	3.38e-16	0.550082	0.761	0.641	6.49e-12	6	ACO2
AT5G55250	3.8e-16	0.558429	0.355	0.194	7.29e-12	6	IAMT1
AT5G35670	4.81e-16	0.508811	0.339	0.187	9.23e-12	6	iqd33
AT3G53100	5.23e-16	0.325894	0.383	0.227	1e-11	6	AT3G53100
AT4G29100	9.5e-16	0.392574	0.481	0.314	1.82e-11	6	bhlh68
AT2G22620	1.13e-15	0.824529	0.375	0.232	2.16e-11	6	AT2G22620
AT4G365201	1.47e-15	0.403496	0.794	0.676	2.81e-11	6	AUXILIN-LIKE4
AT2G01990	1.51e-15	0.260311	0.329	0.176	2.9e-11	6	AT2G01990
AT5G64340	4.3e-15	0.260061	0.617	0.45	8.25e-11	6	SAC51
AT1G767801	4.62e-15	0.520564	0.429	0.271	8.87e-11	6	AT1G76780
AT2G40640	2.03e-14	0.40037	0.537	0.379	3.89e-10	6	AT2G40640
AT2G28570	3.1e-14	0.445676	0.427	0.275	5.94e-10	6	AT2G28570
AT3G10870	4.63e-14	0.617482	0.35	0.202	8.87e-10	6	MES17
AT2G465901	6.58e-14	0.309341	0.434	0.276	1.26e-09	6	DAG2
AT1G29950	6.64e-14	0.383107	0.473	0.313	1.27e-09	6	SACL3
AT3G60260	1.27e-13	0.333548	0.334	0.188	2.43e-09	6	AT3G60260
AT1G28400	1.61e-13	0.457465	0.566	0.422	3.09e-09	6	AT1G28400
AT2G33310	3.21e-13	0.366025	0.393	0.25	6.15e-09	6	IAA13
AT3G06770	4.37e-13	0.363922	0.342	0.201	8.38e-09	6	AT3G06770
AT2G01950	1.54e-12	0.263551	0.308	0.176	2.95e-08	6	BRL2
AT5G01970	1.88e-12	0.294173	0.378	0.229	3.61e-08	6	AT5G01970
AT2G320101	1.95e-12	0.366392	0.409	0.269	3.75e-08	6	CVL1
AT3G25560	6.49e-12	0.349488	0.452	0.309	1.25e-07	6	NIK2
AT3G63440	9.71e-12	0.340446	0.388	0.251	1.86e-07	6	CKX6
AT5G50150	2.95e-11	0.334662	0.414	0.271	5.66e-07	6	LOTR1
AT1G24070	1.41e-10	0.299673	0.488	0.349	2.7e-06	6	CSLA10
AT2G38800	2.59e-10	0.343209	0.401	0.263	4.97e-06	6	AT2G38800
AT1G334701	3.41e-10	0.35585	0.776	0.678	6.55e-06	6	AT1G33470
AT4G39190	3.68e-10	0.307545	0.275	0.16	7.07e-06	6	AT4G39190
AT4G37180	4.31e-10	0.353984	0.339	0.216	8.27e-06	6	UIF1
AT3G06435	8.04e-10	0.250073	0.488	0.359	1.54e-05	6	AT3G06435
AT2G38120	8.53e-10	0.420181	0.56	0.445	1.64e-05	6	AUX1
AT3G54390	1.06e-09	0.264205	0.342	0.222	2.04e-05	6	AT3G54390
AT4G366481	3.76e-09	0.306418	0.892	0.869	7.21e-05	6	AT4G36648
AT5G66290	4.61e-09	0.353744	0.411	0.287	8.85e-05	6	AT5G66290
AT5G54940	5.01e-09	0.285458	0.296	0.183	9.61e-05	6	AT5G54940
AT5G07800	5.62e-09	0.413132	0.283	0.177	0.00010779	6	AT5G07800
AT1G52410	5.77e-09	0.347609	0.699	0.587	0.000110598	6	TSA1
AT1G31770	6.29e-09	0.251027	0.308	0.192	0.000120693	6	ABCG14
AT3G16500	1.55e-08	0.303534	0.576	0.47	0.00029751	6	PAP1
AT2G298901	1.87e-08	0.433216	0.617	0.528	0.000358339	6	VLN1
AT5G01890	2.79e-08	0.265292	0.432	0.318	0.000534375	6	PXC2
AT2G39850	4.22e-08	0.834602	0.337	0.237	0.000809579	6	AT2G39850
AT1G21050	4.87e-08	0.272043	0.342	0.232	0.000933913	6	AT1G21050
AT4G39260	5.71e-08	0.25221	0.99	0.983	0.00109622	6	RBGA6
AT2G28305	5.87e-08	0.291869	0.401	0.287	0.00112595	6	LOG1
AT2G18440	6.58e-08	0.255797	0.933	0.926	0.00126147	6	GUT15
AT5G54500	6.62e-08	0.377859	0.429	0.321	0.00127055	6	FQR1
AT1G47670	1.26e-07	0.274828	0.293	0.191	0.0024078	6	AT1G47670
AT5G09460	3.12e-07	0.329053	0.532	0.429	0.00599491	6	SACL1
AT4G35190	4.87e-07	0.290037	0.656	0.564	0.00934888	6	LOG5
AT1G52710	8.08e-07	0.260609	0.635	0.54	0.0155059	6	AT1G52710
AT2G34070	1.2e-06	0.318184	0.283	0.19	0.0230137	6	TBL37
AT5G03610	1.3e-06	0.284847	0.447	0.34	0.024932	6	AT5G03610
AT1G10120	1.43e-06	0.371892	0.396	0.301	0.027458	6	CIB4
AT2G32240	2.04e-06	0.270432	0.663	0.562	0.0392256	6	PICC
AT5G23050	2.35e-06	0.351978	0.409	0.315	0.0451225	6	AAE17
AT1G12780	6.9e-06	0.266261	0.401	0.305	0.132422	6	UGE1
AT3G23590	8.87e-06	0.295351	0.314	0.228	0.170109	6	RFR1
AT1G046801	8.89e-06	0.263738	0.501	0.412	0.17057	6	AT1G04680
AT2G29525	1.25e-05	0.264663	0.254	0.174	0.240287	6	AtIPCS3
AT5G65240	1.57e-05	0.264596	0.362	0.272	0.301585	6	AT5G65240
AT2G13820	1.93e-05	0.289934	0.404	0.309	0.370596	6	XYP2
AT1G29560	2.2e-05	0.291092	0.45	0.362	0.42165	6	AT1G29560
AT3G16770	3e-05	0.255602	0.504	0.425	0.575702	6	EBP
AT5G49645	3.17e-05	0.27011	0.735	0.672	0.607363	6	AT5G49645
AT1G24764	3.92e-05	0.29532	0.514	0.437	0.751276	6	MAP70-2
AT5G09220	4.38e-05	0.374858	0.463	0.391	0.840339	6	AAP2
AT2G30960	5.54e-05	0.253406	0.267	0.189	1	6	AT2G30960
AT1G63430	5.6e-05	0.261536	0.38	0.293	1	6	AT1G63430
AT1G66200	6.01e-05	0.452848	0.602	0.537	1	6	GSR2
AT1G624801	6.22e-05	0.256234	0.956	0.936	1	6	AT1G62480
AT1G80050	7.17e-05	0.36284	0.486	0.397	1	6	APT2
AT5G51870	0.000103862	0.278358	0.45	0.369	1	6	AGL71
AT1G71010	0.000126464	0.252135	0.792	0.726	1	6	FAB1C
AT4G37300	0.000192712	0.306568	0.566	0.485	1	6	MEE59
AT3G23000	0.000198649	0.299242	0.393	0.31	1	6	CIPK7
AT3G591001	0.000367613	0.252534	0.445	0.366	1	6	GSL11
AT2G321501	0.000428438	0.510015	0.422	0.35	1	6	AT2G32150
AT3G53420	0.000623228	0.410065	0.553	0.481	1	6	PIP2A
AT2G31560	0.00138727	0.261669	0.293	0.227	1	6	AT2G31560
AT5G47820	0.00416907	0.281402	0.548	0.503	1	6	FRA1
AT1G12320	0.00428971	0.257431	0.332	0.273	1	6	AT1G12320
AT5G03760	0.00491105	0.259633	0.262	0.214	1	6	ATCSLA09
AT3G15353	0.00956904	0.365903	0.869	0.853	1	6	MT3
AT1G28380	8.15e-61	1.52801	0.666	0.308	1.56e-56	7	NSL1
AT3G13220	1.48e-58	2.44645	0.64	0.32	2.84e-54	7	ABCG26
AT1G18960	1.08e-57	1.38995	0.461	0.144	2.07e-53	7	AT1G18960
AT3G33235	3.27e-54	0.784379	0.274	0.054	6.28e-50	7	AT3G33235
AT1G69500	1.44e-53	1.80117	0.634	0.317	2.75e-49	7	CYP704B1
AT2G16910	4.3e-53	1.96106	0.662	0.347	8.26e-49	7	AMS
AT3G42960	1.95e-52	1.59533	0.596	0.257	3.73e-48	7	ATA1
AT4G35420	3.18e-52	1.7673	0.776	0.485	6.09e-48	7	DRL1
AT3G02030	1.31e-51	1.66252	0.744	0.468	2.51e-47	7	AT3G02030
AT1G61070	1.03e-43	0.956705	0.571	0.252	1.97e-39	7	LCR66
AT1G62940	1.11e-43	1.21366	0.552	0.243	2.13e-39	7	ACOS5
AT3G06355	1.7e-43	0.380695	1	1	3.27e-39	7	AT3G06355
AT1G68540	2.21e-42	1.54656	0.625	0.333	4.25e-38	7	TKPR2
AT1G19230	8.43e-41	0.852769	0.341	0.105	1.62e-36	7	AtRbohE
AT4G30110	1.75e-40	1.08455	0.517	0.222	3.36e-36	7	HMA2
AT1G33430	4.55e-39	1.12494	0.666	0.397	8.73e-35	7	UPEX1
AT2G31210	1.08e-37	0.544745	0.356	0.113	2.07e-33	7	bHLH091
AT1G75790	1.47e-37	0.934452	0.565	0.269	2.82e-33	7	sks18
AT1G79800	7.68e-37	0.646009	0.334	0.106	1.47e-32	7	ENODL7
AT4G33150	9.96e-37	0.823141	0.631	0.331	1.91e-32	7	LKR
AT5G08250	5.18e-36	0.722079	0.331	0.107	9.94e-32	7	AT5G08250
AT1G61065	1.39e-35	1.17553	0.479	0.212	2.67e-31	7	AT1G61065
AT5G15140	1.72e-35	0.868637	0.467	0.199	3.29e-31	7	AT5G15140
AT3G06100	1.02e-34	0.490764	0.331	0.106	1.96e-30	7	NIP7;1
AT1G28375	3.99e-34	0.557361	0.476	0.199	7.65e-30	7	AT1G28375
AT1G79780	4.76e-34	1.3419	0.429	0.18	9.13e-30	7	CASPL3A2
AT4G34850	7.07e-34	1.25639	0.552	0.282	1.36e-29	7	LAP5
AT5G53190	6.24e-33	1.19312	0.498	0.238	1.2e-28	7	SWEET3
AT4G14080	1.68e-31	0.940815	0.593	0.329	3.23e-27	7	MEE48
AT5G28080	6.71e-31	0.75005	0.265	0.08	1.29e-26	7	WNK9
AT1G28710	9.11e-31	0.610813	0.64	0.351	1.75e-26	7	AT1G28710
AT2G31220	1.89e-30	0.758442	0.467	0.213	3.63e-26	7	bHLH010
AT4G27910	4.65e-30	0.941844	0.562	0.303	8.91e-26	7	SDG16
AT5G23700	6.67e-30	0.625843	0.274	0.087	1.28e-25	7	AT5G23700
AT1G24600	1.79e-29	0.38597	0.35	0.125	3.44e-25	7	AT1G24600
AT4G10850	2.91e-29	0.594574	0.315	0.109	5.58e-25	7	SWEET7
AT5G07830	5.41e-29	1.00655	0.517	0.268	1.04e-24	7	GUS2
AT1G27710	5.51e-29	0.85343	0.662	0.384	1.06e-24	7	AT1G27710
AT2G03875	3.22e-28	0.431795	1	0.985	6.17e-24	7	AT2G03875
AT5G11130	3.82e-28	0.41949	0.274	0.088	7.33e-24	7	AT5G11130
AT1G01280	5.87e-28	1.03961	0.429	0.195	1.13e-23	7	CYP703A2
AT5G07230	6.34e-28	0.893172	0.58	0.33	1.22e-23	7	AT5G07230
AT5G26730	6.99e-28	0.771246	0.517	0.267	1.34e-23	7	AT5G26730
AT5G62080	4.82e-27	1.01489	0.644	0.405	9.25e-23	7	AT5G62080
AT1G22015	9.92e-27	0.621849	0.432	0.197	1.9e-22	7	DD46
AT1G47980	1.86e-26	1.16425	0.511	0.261	3.57e-22	7	AT1G47980
AT2G47160	2.74e-26	1.00193	0.558	0.311	5.26e-22	7	BOR1
AT1G02050	3.4e-26	0.914819	0.568	0.329	6.51e-22	7	LAP6
AT5G14760	3.99e-26	0.808905	0.451	0.218	7.66e-22	7	AO
AT5G44540	1.1e-25	0.756968	0.53	0.279	2.12e-21	7	AT5G44540
AT4G35070	2.92e-25	0.699823	0.479	0.236	5.6e-21	7	AT4G35070
AT1G62570	1.85e-24	0.94965	0.385	0.176	3.55e-20	7	FMO GS-OX4
AT5G21150	2.03e-24	0.817335	0.432	0.209	3.9e-20	7	AGO9
AT2G41415	2.35e-24	0.699652	0.366	0.152	4.51e-20	7	AT2G41415
AT1G02040	3.05e-24	0.473828	0.391	0.179	5.85e-20	7	AT1G02040
AT3G11980	5.32e-24	1.34101	0.476	0.256	1.02e-19	7	MS2
AT4G32060	6.58e-24	0.628344	0.924	0.792	1.26e-19	7	MICU
AT4G26140	8.13e-24	0.565634	0.347	0.152	1.56e-19	7	BGAL12
AT1G66850	8.57e-24	0.443306	0.527	0.263	1.64e-19	7	AT1G66850
AT1G52030	2.73e-23	0.723022	0.751	0.526	5.24e-19	7	MBP2
AT1G67990	3.08e-23	0.703332	0.498	0.258	5.91e-19	7	TSM1
AT3G15400	4e-23	0.646065	0.571	0.321	7.67e-19	7	ATA20
AT4G23010	4.55e-23	0.505274	0.3	0.115	8.72e-19	7	UTR2
AT2G19070	1.32e-22	0.273244	0.42	0.188	2.52e-18	7	SHT
AT4G28395	1.9e-22	0.931301	0.489	0.261	3.65e-18	7	A7
AT2G21430	5.28e-22	0.455566	0.375	0.166	1.01e-17	7	AT2G21430
AT4G22080	5.5e-22	0.848041	0.344	0.149	1.06e-17	7	RHS14
AT3G52160	6.99e-22	0.380507	0.382	0.168	1.34e-17	7	KCS15
AT3G17675	1e-21	0.705001	0.315	0.132	1.93e-17	7	AT3G17675
AT4G24130	1.13e-21	0.553941	0.404	0.197	2.17e-17	7	AT4G24130
AT4G20420	2.18e-21	0.530635	0.502	0.269	4.19e-17	7	AT4G20420
AT3G59510	3.68e-21	0.494142	0.293	0.117	7.05e-17	7	AT3G59510
AT5G41120	3.73e-21	0.676303	0.448	0.247	7.15e-17	7	AT5G41120
AT5G52160	4.96e-21	0.628392	0.533	0.308	9.51e-17	7	AT5G52160
AT5G36150	5.05e-21	0.455427	0.262	0.096	9.69e-17	7	PEN3
AT1G65040	5.43e-21	0.718755	0.457	0.238	1.04e-16	7	Hrd1B
AT4G20050	7.28e-21	0.942775	0.407	0.205	1.4e-16	7	QRT3
AT4G00040	1.15e-20	0.431166	0.666	0.438	2.21e-16	7	AT4G00040
AT5G07560	1.39e-20	0.379426	0.416	0.198	2.67e-16	7	GRP20
AT1G15460	2.23e-20	0.32103	0.341	0.146	4.28e-16	7	BOR4
AT1G67920	2.75e-20	0.45605	0.281	0.114	5.27e-16	7	AT1G67920
AT4G16660	3.03e-20	0.602165	0.82	0.625	5.81e-16	7	HSP70
AT1G23560	3.21e-20	0.628487	0.416	0.202	6.15e-16	7	AT1G23560
AT1G74550	3.56e-20	0.254002	0.35	0.15	6.82e-16	7	CYP98A9
AT5G16960	4.41e-20	0.680606	0.438	0.226	8.47e-16	7	AT5G16960
AT3G63095	4.58e-20	0.390696	0.388	0.179	8.79e-16	7	AT3G63095
AT3G51590	5.56e-20	0.448522	0.42	0.202	1.07e-15	7	LTP12
AT4G36640	1.06e-19	0.372045	0.322	0.138	2.03e-15	7	AT4G36640
AT4G24960	1.11e-19	0.529122	0.757	0.549	2.14e-15	7	HVA22D
AT3G25050	1.21e-19	0.535459	0.438	0.221	2.32e-15	7	XTH3
AT4G28397	1.21e-19	0.580294	0.35	0.158	2.32e-15	7	AT4G28397
AT3G07450	1.21e-19	0.72764	0.416	0.217	2.33e-15	7	AT3G07450
AT5G07520	2.31e-19	0.251742	0.353	0.155	4.44e-15	7	GRP18
AT4G19645	3.13e-19	0.525315	0.284	0.116	6.01e-15	7	AT4G19645
AT1G36160	3.42e-19	0.68742	0.868	0.726	6.57e-15	7	ACC1
AT2G30070	4.74e-19	0.559096	0.448	0.251	9.09e-15	7	KT1
AT5G61960	5.37e-19	0.965619	0.798	0.603	1.03e-14	7	ML1
AT5G13380	7.02e-19	0.56758	0.366	0.172	1.35e-14	7	AT5G13380
AT1G20120	9.19e-19	0.505984	0.432	0.223	1.76e-14	7	AT1G20120
AT1G61110	1.3e-18	0.624616	0.407	0.207	2.49e-14	7	NAC025
AT5G55310	1.52e-18	0.652104	0.738	0.541	2.92e-14	7	TOP1BETA
AT5G07550	1.89e-18	0.426135	0.438	0.228	3.62e-14	7	GRP19
AT3G59530	2.34e-18	0.808212	0.489	0.287	4.48e-14	7	LAP3
AT2G03740	2.66e-18	0.333941	0.369	0.172	5.1e-14	7	LEA11
AT2G22800	3.1e-18	0.526293	0.344	0.165	5.95e-14	7	HAT9
AT3G52130	3.88e-18	0.713431	0.508	0.305	7.45e-14	7	AT3G52130
AT5G51950	4.57e-18	0.662779	0.344	0.166	8.77e-14	7	AT5G51950
AT1G63630	4.97e-18	0.464049	0.274	0.117	9.54e-14	7	AT1G63630
AT1G06170	5.17e-18	0.534946	0.309	0.14	9.92e-14	7	bHLH089
AT3G23770	6.66e-18	0.481817	0.325	0.148	1.28e-13	7	AT3G23770
AT4G04460	6.91e-18	0.445835	0.404	0.206	1.33e-13	7	PaspA3
AT1G75030	6.97e-18	0.799202	0.435	0.234	1.34e-13	7	TLP-3
AT4G14815	9.17e-18	0.47081	0.353	0.17	1.76e-13	7	AT4G14815
AT1G75940	1.08e-17	0.491304	0.508	0.294	2.07e-13	7	ATA27
AT2G03850	1.24e-17	0.308828	0.385	0.186	2.38e-13	7	AT2G03850
AT1G68875	1.49e-17	0.425133	0.416	0.215	2.86e-13	7	AT1G68875
AT1G75910	2.16e-17	0.470163	0.467	0.258	4.15e-13	7	EXL4
AT1G22930	2.79e-17	0.6539	0.656	0.461	5.36e-13	7	AT1G22930
AT3G05020	2.84e-17	0.403095	0.584	0.36	5.45e-13	7	ACP1
AT1G23570	3.75e-17	0.288518	0.479	0.267	7.18e-13	7	AT1G23570
AT1G06260	5.04e-17	0.285781	0.35	0.162	9.66e-13	7	AT1G06260
AT5G07540	7.68e-17	0.278277	0.347	0.162	1.47e-12	7	GRP16
AT5G22260	7.95e-17	0.932107	0.256	0.107	1.53e-12	7	MS1
AT3G42052	9.97e-17	0.461338	0.268	0.115	1.91e-12	7	AT3G42052
AT3G26820	1.42e-16	0.346301	0.341	0.164	2.73e-12	7	AT3G26820
AT1G20150	1.85e-16	0.827136	0.366	0.185	3.55e-12	7	AT1G20150
AT1G20130	2.08e-16	0.532441	0.476	0.276	3.98e-12	7	AT1G20130
AT2G42540	2.1e-16	0.33583	0.483	0.274	4.02e-12	7	COR15A
AT5G07530	2.3e-16	0.606825	0.498	0.3	4.41e-12	7	GRP17
AT5G25980	2.56e-16	0.471129	0.539	0.333	4.91e-12	7	TGG2
AT3G06365	2.88e-16	0.258049	1	1	5.53e-12	7	AT3G06365
AT5G53430	2.97e-16	0.387381	0.416	0.234	5.69e-12	7	SDG29
AT1G75930	5.24e-16	0.37283	0.41	0.216	1.01e-11	7	EXL6
AT4G05631	1.06e-15	0.307339	0.293	0.13	2.03e-11	7	AT4G05631
AT1G65370	1.17e-15	0.577759	0.584	0.392	2.24e-11	7	AT1G65370
AT4G22120	1.64e-15	0.560456	0.486	0.3	3.15e-11	7	CSC1
AT4G18190	1.93e-15	0.38505	0.281	0.125	3.71e-11	7	PUP6
AT4G24120	2.07e-15	0.478762	0.271	0.121	3.97e-11	7	YSL1
AT1G16060	2.13e-15	0.391367	0.29	0.134	4.09e-11	7	ADAP
AT5G48210	3.07e-15	0.310575	0.3	0.138	5.89e-11	7	AT5G48210
AT5G65205	6.8e-15	0.449318	0.486	0.289	1.3e-10	7	AT5G65205
AT5G59390	9.36e-15	0.670463	0.353	0.192	1.8e-10	7	AT5G59390
AT3G50810	1.36e-14	0.330359	0.306	0.146	2.62e-10	7	CASPL5C2
AT1G78955	1.39e-14	0.332039	0.344	0.175	2.67e-10	7	CAMS1
AT4G33740	1.91e-14	0.956909	0.574	0.387	3.67e-10	7	AT4G33740
AT1G65560	1.92e-14	0.526388	0.35	0.19	3.69e-10	7	AT1G65560
AT5G55970	2.72e-14	0.26861	0.268	0.123	5.23e-10	7	AT5G55970
AT5G56510	3.11e-14	0.894335	0.259	0.12	5.96e-10	7	PUM12
AT1G72260	4.02e-14	0.278959	0.3	0.141	7.71e-10	7	THI2.1
AT1G76470	5.05e-14	0.844172	0.328	0.166	9.68e-10	7	AT1G76470
AT5G52882	7.68e-14	0.4307	0.47	0.289	1.47e-09	7	AT5G52882
AT3G15850	8.69e-14	0.607248	0.498	0.308	1.67e-09	7	FAD5
AT5G62960	1.09e-13	0.593888	0.401	0.234	2.08e-09	7	AT5G62960
AT1G03080	1.22e-13	0.512602	0.855	0.722	2.34e-09	7	NET1D
AT5G22020	1.56e-13	0.513262	0.603	0.419	2.98e-09	7	AT5G22020
AT1G32220	1.94e-13	0.387737	0.442	0.25	3.72e-09	7	AT1G32220
AT4G37900	2.03e-13	0.36652	0.574	0.393	3.9e-09	7	AtGRDP2
AT1G191101	2.45e-13	0.655092	0.483	0.312	4.7e-09	7	AT1G19110
AT5G41130	3.57e-13	0.38661	0.382	0.212	6.84e-09	7	AT5G41130
AT5G59800	9.86e-13	0.447386	0.476	0.3	1.89e-08	7	MBD7
AT1G72280	1.06e-12	0.350125	0.344	0.183	2.03e-08	7	ERO1
AT5G02540	1.13e-12	0.763544	0.483	0.313	2.17e-08	7	AT5G02540
AT1G21750	3.31e-12	0.447758	0.855	0.729	6.34e-08	7	PDIL1-1
AT2G41040	3.43e-12	0.325877	0.41	0.239	6.58e-08	7	AT2G41040
AT1G09880	3.68e-12	0.668389	0.265	0.133	7.05e-08	7	AT1G09880
AT2G42040	3.95e-12	0.293268	0.303	0.16	7.59e-08	7	AT2G42040
AT1G71810	5.35e-12	0.652363	0.423	0.27	1.03e-07	7	AT1G71810
AT2G44430	7.35e-12	0.355171	0.461	0.28	1.41e-07	7	AT2G44430
AT3G45010	7.6e-12	0.31194	0.394	0.23	1.46e-07	7	scpl48
AT1G13350	2e-11	0.484713	0.779	0.623	3.83e-07	7	PRP4KB
AT3G48690	2.15e-11	0.367683	0.385	0.23	4.13e-07	7	CXE12
AT1G77410	3.05e-11	0.287926	0.297	0.159	5.86e-07	7	BGAL16
AT1G75730	3.19e-11	0.561903	0.356	0.214	6.11e-07	7	AT1G75730
AT4G25500	3.5e-11	0.395839	0.801	0.638	6.72e-07	7	RS40
AT1G618901	4.05e-11	0.396497	0.606	0.452	7.77e-07	7	AT1G61890
AT2G21660	4.72e-11	0.301833	1	1	9.06e-07	7	CCR2
AT1G74540	4.99e-11	0.261042	0.344	0.191	9.58e-07	7	CYP98A8
AT2G19110	6.62e-11	0.539409	0.609	0.459	1.27e-06	7	HMA4
AT3G53260	7.06e-11	0.287637	0.457	0.297	1.35e-06	7	PAL2
AT5G58610	8.56e-11	0.411106	0.315	0.181	1.64e-06	7	AT5G58610
AT1G61340	9.14e-11	0.807443	0.312	0.178	1.75e-06	7	FBS1
AT2G01350	1.02e-10	0.483363	0.669	0.52	1.95e-06	7	QPT
AT5G15950	1.02e-10	0.431429	0.451	0.299	1.96e-06	7	SAMDC2
AT5G61120	1.25e-10	0.448209	0.442	0.286	2.41e-06	7	AT5G61120
AT5G25560	1.55e-10	0.420905	0.861	0.756	2.98e-06	7	AT5G25560
AT1G125701	1.68e-10	0.457832	0.407	0.252	3.22e-06	7	AT1G12570
AT1G09210	2.29e-10	0.37459	0.927	0.851	4.39e-06	7	CRT1b
AT1G04980	3.44e-10	0.282497	0.271	0.142	6.61e-06	7	PDIL2-2
AT4G11820	3.62e-10	0.277323	0.58	0.406	6.94e-06	7	HMGS
AT4G30470	4.34e-10	0.571719	0.492	0.34	8.33e-06	7	AT4G30470
AT4G34000	4.39e-10	0.393441	0.476	0.312	8.42e-06	7	ABF3
AT4G19230	5.01e-10	0.344889	0.331	0.196	9.6e-06	7	CYP707A1
AT4G11830	5.07e-10	0.348104	0.448	0.292	9.73e-06	7	PLDGAMMA2
AT1G20920	5.4e-10	0.350877	0.883	0.783	1.04e-05	7	RCF1
AT5G63530	5.61e-10	0.343184	0.767	0.611	1.08e-05	7	FP3
AT5G46910	6.83e-10	0.416285	0.375	0.232	1.31e-05	7	JMJ13
AT5G24620	9.58e-10	0.272273	0.669	0.506	1.84e-05	7	AT5G24620
AT1G77260	9.71e-10	0.300898	0.442	0.289	1.86e-05	7	AT1G77260
AT1G68710	1.47e-09	0.631928	0.366	0.229	2.81e-05	7	AT1G68710
AT1G01040	1.56e-09	0.423666	0.792	0.682	3e-05	7	DCL1
AT2G33240	1.95e-09	0.253263	0.274	0.148	3.74e-05	7	XID
AT1G02640	2.1e-09	0.492352	0.47	0.318	4.02e-05	7	BXL2
AT1G02520	2.28e-09	0.285694	0.278	0.154	4.37e-05	7	ABCB11
AT5G67540	2.42e-09	0.298395	0.262	0.149	4.65e-05	7	AT5G67540
AT2G40540	2.88e-09	0.339161	0.442	0.294	5.52e-05	7	KT2
AT5G45260	3.41e-09	0.451649	0.312	0.189	6.53e-05	7	RRS1
AT2G16750	3.88e-09	0.382433	0.293	0.17	7.45e-05	7	AT2G16750
AT1G10940	4.44e-09	0.46204	0.618	0.48	8.52e-05	7	SNRK2.4
AT4G34990	4.58e-09	0.397559	0.29	0.168	8.78e-05	7	MYB32
AT2G03865	4.99e-09	0.254063	0.981	0.953	9.56e-05	7	AT2G03865
AT3G10410	5.22e-09	0.359956	0.732	0.606	0.000100144	7	SCPL49
AT5G24260	5.39e-09	0.401129	0.312	0.19	0.000103449	7	AT5G24260
AT5G56650	5.76e-09	0.368296	0.524	0.376	0.000110543	7	ILL1
AT3G54010	6.65e-09	0.456609	0.612	0.481	0.000127651	7	PAS1
AT4G17483	9.59e-09	0.26723	0.259	0.145	0.000183923	7	AT4G17483
AT4G20320	1.11e-08	0.425956	0.71	0.601	0.000212393	7	CTPS4
AT2G23910	1.16e-08	0.292998	0.407	0.261	0.000222509	7	AT2G23910
AT5G62070	1.25e-08	0.464395	0.338	0.211	0.000239978	7	IQD23
AT4G04620	1.41e-08	0.368255	0.416	0.27	0.000270392	7	ATG8B
AT3G16340	1.9e-08	0.767337	0.483	0.341	0.000364285	7	ABCG29
AT3G15354	2.1e-08	0.395122	0.274	0.163	0.000402923	7	SPA3
AT3G531001	2.11e-08	1.04501	0.353	0.232	0.000404761	7	AT3G53100
AT2G37040	2.46e-08	0.429818	0.476	0.333	0.000472594	7	PAL1
AT1G42470	2.86e-08	0.325102	0.536	0.398	0.000548931	7	AtNPC1 - 1
AT5G55100	3.41e-08	0.391061	0.476	0.347	0.000654669	7	AT5G55100
AT4G36980	3.96e-08	0.273156	0.95	0.871	0.000759179	7	AT4G36980
AT1G07350	6.76e-08	0.371627	0.385	0.253	0.00129697	7	SR45a
AT5G49460	9.27e-08	0.346898	0.612	0.489	0.0017781	7	ACLB-2
AT4G36860	9.83e-08	0.472289	0.473	0.35	0.0018866	7	DAR1
AT2G415401	9.9e-08	0.415632	0.511	0.373	0.00189945	7	GPDHC1
AT1G30475	1.14e-07	0.302969	0.315	0.196	0.00219564	7	AT1G30475
AT1G04050	1.25e-07	0.549981	0.454	0.339	0.00240673	7	SUVR1
AT4G37790	1.29e-07	0.357341	0.382	0.256	0.00247174	7	HAT22
AT1G68490	1.32e-07	0.356222	0.7	0.563	0.00253047	7	AT1G68490
AT4G36690	1.57e-07	0.301272	0.893	0.81	0.00300235	7	ATU2AF65A
AT1G79110	1.89e-07	0.386788	0.502	0.38	0.00362882	7	BRG2
AT2G28310	1.96e-07	0.341943	0.609	0.477	0.0037534	7	AT2G28310
AT1G52400	2.05e-07	0.292746	0.965	0.931	0.00392659	7	BGLU18
AT2G46370	2.1e-07	0.342712	0.344	0.221	0.00403714	7	JAR1
AT2G41630	2.31e-07	0.386672	0.524	0.394	0.00443855	7	TFIIB1
AT3G06650	3.63e-07	0.401765	0.7	0.616	0.00696317	7	ACLB-1
AT1G30590	4.43e-07	0.341614	0.584	0.469	0.0084908	7	AT1G30590
AT1G70620	4.7e-07	0.371647	0.82	0.752	0.00901308	7	AT1G70620
AT1G21580	7.37e-07	0.303819	0.615	0.491	0.0141383	7	SOP1
AT1G55310	7.88e-07	0.288823	0.691	0.551	0.0151173	7	SCL33
AT4G366482	8.07e-07	0.255557	0.94	0.866	0.0154893	7	AT4G36648
AT5G42020	8.48e-07	0.319357	0.956	0.933	0.0162645	7	BIP2
AT3G10550	9.04e-07	0.293244	0.36	0.248	0.0173513	7	MTM1
AT1G60200	9.93e-07	0.403074	0.864	0.806	0.0190574	7	RBM25
AT2G283051	1.12e-06	0.778172	0.404	0.288	0.0215683	7	LOG1
AT3G22200	1.19e-06	0.293802	0.404	0.28	0.0227445	7	POP2
AT4G08035	1.24e-06	0.351534	0.442	0.318	0.0237305	7	AT4G08035
AT2G30880	1.3e-06	0.402754	0.473	0.351	0.0249694	7	SWAP70
AT2G42270	1.35e-06	0.270758	0.486	0.36	0.0259814	7	BRR2b
AT5G28540	1.88e-06	0.28533	0.921	0.904	0.0361355	7	BIP1
AT1G24793	2.12e-06	0.254947	0.338	0.232	0.040599	7	LpxC1
AT2G19600	2.41e-06	0.342888	0.407	0.3	0.0461622	7	KEA4
AT5G40760	2.58e-06	0.276789	0.549	0.425	0.049529	7	G6PD6
AT2G01690	2.95e-06	0.318683	0.489	0.375	0.0565053	7	VAC1
AT4G27610	3.56e-06	0.480486	0.328	0.23	0.0683557	7	AT4G27610
AT5G17050	4.02e-06	0.425948	0.401	0.293	0.0771256	7	UGT78D2
AT1G74530	4.2e-06	0.267132	0.369	0.258	0.0806138	7	AT1G74530
AT3G24090	5.28e-06	0.29086	0.265	0.169	0.101221	7	GFAT
AT2G35160	5.66e-06	0.298405	0.287	0.187	0.108576	7	SUVH5
AT1G76880	5.98e-06	0.268381	0.429	0.321	0.114743	7	DF1
AT4G17140	6.01e-06	0.320797	0.76	0.682	0.115332	7	AT4G17140
AT3G05870	6.26e-06	0.436457	0.391	0.289	0.12003	7	APC11
AT1G79690	6.68e-06	0.46275	0.621	0.524	0.128188	7	NUDT3
AT3G48330	7.23e-06	0.369138	0.353	0.252	0.138747	7	PIMT1
AT4G01883	7.35e-06	0.535177	0.347	0.245	0.141058	7	AT4G01883
AT5G488801	7.45e-06	0.674507	0.688	0.565	0.142971	7	KAT5
AT3G63170	7.69e-06	0.2555	0.464	0.34	0.147511	7	FAP1
AT1G60390	8.39e-06	0.30716	0.284	0.187	0.161013	7	PG1
AT5G60640	9.04e-06	0.408535	0.738	0.646	0.173412	7	PDIL1-4
AT1G45249	1.18e-05	0.255585	0.42	0.303	0.227081	7	ABF2
AT2G20530	1.2e-05	0.46375	0.694	0.611	0.230294	7	PHB6
AT1G24460	1.44e-05	0.298847	0.634	0.515	0.275647	7	TNO1
AT1G21160	1.46e-05	0.263696	0.584	0.47	0.279267	7	AT1G21160
AT3G50670	1.5e-05	0.297959	0.817	0.773	0.288381	7	U1-70K
AT1G04970	1.63e-05	0.25714	0.284	0.188	0.311814	7	LBR-1
AT5G27410	1.81e-05	0.331695	0.259	0.167	0.347185	7	AT5G27410
AT5G63370	2.09e-05	0.277101	0.801	0.706	0.40049	7	CDKG1
AT1G100601	2.2e-05	0.262061	0.473	0.364	0.421907	7	BCAT-1
AT5G07290	2.53e-05	0.267922	0.397	0.295	0.484606	7	ML4
AT4G00760	2.6e-05	0.271478	0.347	0.252	0.499187	7	APRR8
AT1G26580	3.09e-05	0.255601	0.703	0.62	0.59269	7	AT1G26580
AT1G30820	3.24e-05	0.380756	0.574	0.486	0.621091	7	CTPS1
AT1G75295	3.67e-05	0.285931	0.483	0.377	0.704424	7	AT1G75295
AT1G66590	3.91e-05	0.250627	0.511	0.402	0.749318	7	COX19-1
AT1G29418	3.92e-05	0.278246	0.527	0.422	0.752785	7	AT1G29418
AT1G650601	4.75e-05	0.334353	0.47	0.364	0.910764	7	4CL3
AT3G06300	4.76e-05	0.321298	0.312	0.221	0.912995	7	P4H2
AT3G21430	5.63e-05	0.327905	0.502	0.396	1	7	ALY3
AT1G08600	5.68e-05	0.279455	0.609	0.514	1	7	ATRX
AT1G54217	6.14e-05	0.34575	0.271	0.184	1	7	AT1G54217
AT3G06340	6.39e-05	0.374828	0.293	0.201	1	7	AT3G06340
AT5G12400	6.77e-05	0.263406	0.599	0.493	1	7	AT5G12400
AT5G17210	7.13e-05	0.280753	0.334	0.243	1	7	AT5G17210
AT5G36160	7.36e-05	0.355442	0.356	0.269	1	7	TAT2
AT3G48000	7.79e-05	0.41605	0.609	0.516	1	7	ALDH2B4
AT4G34240	9.56e-05	0.259812	0.527	0.425	1	7	ALDH3I1
AT2G23790	0.000104548	0.288559	0.536	0.424	1	7	AT2G23790
AT2G025701	0.000132032	0.254228	0.792	0.722	1	7	AT2G02570
AT3G20540	0.000165697	0.356882	0.593	0.529	1	7	POLGAMMA1
AT2G46020	0.000179385	0.342798	0.789	0.756	1	7	BRM
AT5G19290	0.000193888	0.255953	0.666	0.568	1	7	MAGL16
AT3G04910	0.000200004	0.286227	0.429	0.337	1	7	WNK1
AT1G62310	0.000230167	0.269686	0.517	0.425	1	7	AT1G62310
AT3G09410	0.000232423	0.520211	0.293	0.217	1	7	AtPAE5
AT5G05270	0.000241334	0.480317	0.675	0.578	1	7	CHIL
AT1G71110	0.000241993	0.454518	0.271	0.198	1	7	AT1G71110
AT5G24670	0.000268409	0.265808	0.653	0.551	1	7	EMB2820
AT1G19970	0.000317604	0.252673	0.303	0.222	1	7	AT1G19970
AT2G26190	0.000321444	0.309077	0.385	0.3	1	7	IQM4
AT1G51690	0.000335637	0.250947	0.517	0.421	1	7	B ALPHA
AT1G55860	0.000357875	0.274538	0.656	0.576	1	7	UPL1
AT5G37370	0.000442576	0.283558	0.672	0.589	1	7	ATSRL1
AT2G25850	0.000464444	0.255153	0.448	0.364	1	7	PAPS2
AT4G17950	0.000531072	0.253439	0.394	0.313	1	7	AHL13
AT1G02840	0.000567536	0.396146	0.77	0.745	1	7	SR34
AT2G27880	0.000601971	0.482541	0.328	0.26	1	7	AGO5
AT4G27960	0.000602965	0.257466	0.524	0.432	1	7	UBC9
AT4G39540	0.000607344	0.270791	0.379	0.296	1	7	SK2
AT3G15410	0.000655335	0.326138	0.42	0.319	1	7	AT3G15410
AT1G13790	0.000673835	0.295809	0.369	0.284	1	7	FDM4
AT1G19690	0.000714828	0.312194	0.328	0.248	1	7	AT1G19690
AT4G168601	0.000831503	0.272095	0.256	0.187	1	7	RPP4
AT5G08630	0.00093611	0.263342	0.552	0.455	1	7	AT5G08630
AT3G04680	0.000940177	0.331761	0.256	0.184	1	7	CLPS3
AT5G27950	0.000943308	0.262414	0.527	0.448	1	7	AT5G27950
AT1G32540	0.000945714	0.276277	0.252	0.182	1	7	LOL1
AT5G59290	0.00104708	0.353808	0.508	0.42	1	7	UXS3
AT2G43680	0.00140242	0.263728	0.71	0.663	1	7	IQD14
AT3G13560	0.0019776	0.407398	0.438	0.358	1	7	AT3G13560
AT1G34640	0.00205598	0.404322	0.284	0.215	1	7	AT1G34640
AT4G30810	0.00213859	0.275463	0.461	0.377	1	7	scpl29
AT2G47470	0.0024638	0.280549	0.902	0.856	1	7	UNE5
AT3G29130	0.00272079	0.253289	0.356	0.288	1	7	AT3G29130
AT3G05500	0.00290263	0.326591	0.312	0.251	1	7	LDAP3
AT3G14010	0.00298498	0.256458	0.599	0.537	1	7	CID4
AT4G30210	0.00311031	0.274637	0.479	0.412	1	7	ATR2
AT4G13930	0.00324612	0.280693	0.754	0.71	1	7	SHM4
AT3G10010	0.00340311	0.333837	0.451	0.392	1	7	DML2
AT1G04850	0.00354282	0.282885	0.694	0.634	1	7	AT1G04850
AT1G61690	0.00375532	0.283367	0.35	0.282	1	7	AT1G61690
AT2G45970	0.00376468	0.250313	0.284	0.218	1	7	CYP86A8
AT1G79830	0.00456455	0.257797	0.741	0.706	1	7	GC5
AT4G20910	0.0049019	0.40704	0.309	0.251	1	7	HEN1
AT1G14350	0.00578713	0.252687	0.656	0.601	1	7	FLP
AT3G47990	0.00583859	0.286667	0.498	0.435	1	7	SIS3
AT1G27120	0.0061003	0.264935	0.271	0.215	1	7	GALT4
AT1G76900	0.00684886	0.276887	0.445	0.381	1	7	TLP1
AT1G25510	0.00702126	0.262322	0.41	0.35	1	7	AT1G25510
AT2G29390	0.00900255	0.295874	0.29	0.23	1	7	SMO2-2
AT5G66310	0.0105926	0.311174	0.388	0.325	1	7	AT5G66310
AT3G25585	0.0108317	0.270323	0.293	0.238	1	7	AAPT2
AT3G53350	0.0110355	0.325652	0.259	0.199	1	7	RIP3
AT2G406401	0.0165797	0.273564	0.448	0.389	1	7	AT2G40640
AT1G75170	0.0174096	0.312976	0.64	0.559	1	7	AT1G75170
AT5G42420	0.0254777	0.332272	0.297	0.254	1	7	URGT3
AT1G63100	3.63e-142	1.80948	0.963	0.416	6.96e-138	8	AT1G63100
AT4G33270	5.55e-141	2.0369	0.996	0.744	1.06e-136	8	CDC20.1
AT4G33260	4.23e-136	2.01676	0.989	0.634	8.12e-132	8	CDC20.2
AT5G13840	1.92e-130	1.84795	0.978	0.636	3.69e-126	8	FZR3
AT5G37247	6.57e-113	1.10489	0.515	0.088	1.26e-108	8	AT5G37247
AT5G56120	2.61e-110	1.41444	0.874	0.376	5e-106	8	AT5G56120
AT1G788651	6.63e-97	1.83817	0.885	0.481	1.27e-92	8	AT1G78865
AT5G06150	2.84e-96	1.31353	0.941	0.578	5.44e-92	8	CYC1BAT
AT3G51740	1.31e-94	1.71548	0.922	0.584	2.52e-90	8	IMK2
AT1G03780	6.92e-87	1.17845	0.926	0.529	1.33e-82	8	TPX2
AT3G59765	7.95e-83	1.21902	0.741	0.289	1.52e-78	8	AT3G59765
AT3G25980	9.25e-81	1.23555	0.878	0.474	1.77e-76	8	MAD2
AT5G03885	1.37e-80	0.960451	0.644	0.206	2.63e-76	8	AT5G03885
AT5G66230	4.75e-75	1.14517	0.893	0.492	9.12e-71	8	AT5G66230
AT4G09240	1.04e-74	0.601532	0.515	0.129	1.99e-70	8	AT4G09240
AT4G31840	3.46e-73	1.02777	0.974	0.81	6.65e-69	8	ENODL15
AT4G02800	6.51e-71	1.02794	0.87	0.465	1.25e-66	8	MadA1
AT3G05330	8.52e-70	0.771646	0.711	0.28	1.63e-65	8	ATN
AT3G55660	8.77e-70	0.802155	0.674	0.239	1.68e-65	8	ROPGEF6
AT5G00715	9.21e-69	0.816267	0.581	0.18	1.77e-64	8	AT5G00715
AT1G76310	1.1e-67	0.886832	0.789	0.362	2.12e-63	8	CYCB2;4
AT3G51230	2.72e-65	0.729225	0.496	0.13	5.22e-61	8	AT3G51230
AT3G14190	4.91e-64	0.956309	0.733	0.321	9.41e-60	8	CMR1
AT5G37240	6.15e-64	0.837418	0.444	0.11	1.18e-59	8	AT5G37240
AT1G02730	6.58e-59	0.919204	0.904	0.555	1.26e-54	8	CSLD5
AT3G52110	1.28e-57	0.91364	0.73	0.339	2.46e-53	8	AT3G52110
AT5G48310	3.9e-57	0.616372	0.63	0.244	7.49e-53	8	RASD1
AT2G00930	5.38e-56	0.96159	0.589	0.223	1.03e-51	8	AT2G00930
AT4G35620	7.26e-56	0.726271	0.644	0.246	1.39e-51	8	CYCB2;2
AT1G30690	3.03e-55	0.958534	0.93	0.679	5.81e-51	8	PATL4
AT2G286201	7.07e-55	0.839124	0.822	0.466	1.36e-50	8	RSW7
AT5G15510	1.69e-53	0.731513	0.656	0.265	3.25e-49	8	AT5G15510
AT1G04425	2.22e-51	1.17949	0.541	0.203	4.26e-47	8	AT1G04425
AT5G55180	3.29e-51	0.916149	0.833	0.512	6.31e-47	8	AT5G55180
AT5G25090	5.69e-51	0.933276	0.656	0.281	1.09e-46	8	ENODL13
AT4G14330	1.31e-50	0.899626	0.844	0.493	2.51e-46	8	AT4G14330
AT3G02640	4.6e-49	0.876038	0.83	0.519	8.82e-45	8	AT3G02640
AT2G25060	8.57e-49	0.863363	0.848	0.544	1.64e-44	8	ENODL14
AT1G08560	1.4e-48	0.874543	0.837	0.543	2.69e-44	8	SYP111
AT2G205901	1.92e-47	0.660992	0.622	0.26	3.68e-43	8	RTN17
AT3G51280	2.93e-47	0.857928	0.733	0.396	5.63e-43	8	AT3G51280
AT2G26760	4.07e-47	0.848155	0.685	0.332	7.8e-43	8	CYCB1;4
AT3G155501	8.51e-47	0.662028	0.744	0.363	1.63e-42	8	AT3G15550
AT4G17000	2.44e-46	0.612216	0.637	0.268	4.68e-42	8	AT4G17000
AT3G26050	1.41e-45	0.638052	0.574	0.223	2.7e-41	8	AT3G26050
AT5G25755	8.83e-44	0.318164	0.404	0.116	1.69e-39	8	AT5G25755
AT3G440501	1.58e-43	0.786624	0.833	0.514	3.02e-39	8	AT3G44050
AT5G36710	7.14e-43	0.617713	0.648	0.288	1.37e-38	8	AT5G36710
AT4G35730	2.97e-42	0.762665	0.659	0.323	5.69e-38	8	ISTL3
AT1G49870	2.61e-41	0.738685	0.67	0.331	5.01e-37	8	AT1G49870
AT2G34190	9.35e-41	0.542788	0.537	0.215	1.79e-36	8	AT2G34190
AT1G18370	1.04e-38	0.668946	0.789	0.478	2e-34	8	HIK
AT5G242051	1.24e-38	0.332622	0.378	0.112	2.38e-34	8	AT5G24205
AT5G16250	9.77e-38	0.699504	0.841	0.555	1.87e-33	8	AT5G16250
AT3G51720	1.07e-37	0.813899	0.804	0.529	2.05e-33	8	AT3G51720
AT2G19920	4.86e-37	0.780461	0.604	0.29	9.33e-33	8	AT2G19920
AT5G47500	2.58e-36	1.52869	0.889	0.737	4.95e-32	8	PME5
AT2G162701	3.78e-36	0.611968	0.619	0.303	7.25e-32	8	AT2G16270
AT1G16630	6.91e-36	0.596261	0.733	0.412	1.33e-31	8	AT1G16630
AT3G03130	1.42e-35	0.511163	0.789	0.48	2.72e-31	8	AT3G03130
AT3G12870	2.57e-35	0.588822	0.519	0.216	4.93e-31	8	AT3G12870
AT3G00170	4.62e-35	0.821845	0.578	0.273	8.85e-31	8	AT3G00170
AT4G238001	8.13e-35	0.631797	0.985	0.885	1.56e-30	8	3xHMG-box2
AT1G26760	2.93e-34	0.43001	0.426	0.153	5.62e-30	8	SDG35
AT5G44040	1.55e-33	0.651867	0.626	0.316	2.97e-29	8	AT5G44040
AT4G37490	6.69e-33	0.617251	0.7	0.384	1.28e-28	8	CYCB1;1
AT5G555201	1.37e-32	0.654664	0.707	0.421	2.63e-28	8	AT5G55520
AT2G17620	2.33e-32	0.297094	0.307	0.09	4.47e-28	8	CYCB2;1
AT3G02120	2.34e-32	0.602055	0.556	0.264	4.49e-28	8	AT3G02120
AT4G26660	6.18e-32	0.527388	0.663	0.347	1.19e-27	8	AT4G26660
AT5G64310	4.44e-31	0.55382	0.844	0.609	8.52e-27	8	AGP1
AT5G019101	1.03e-30	0.461564	0.526	0.242	1.98e-26	8	AT5G01910
AT4G28430	1.29e-30	0.368051	0.3	0.089	2.47e-26	8	RTN18
AT1G206101	3.3e-30	0.513169	0.737	0.447	6.32e-26	8	CYCB2;3
AT4G017301	5.45e-30	0.616824	0.656	0.361	1.05e-25	8	AT4G01730
AT5G242061	1.21e-29	0.407267	0.319	0.099	2.33e-25	8	AT5G24206
AT1G50490	1.52e-29	0.618162	0.767	0.508	2.92e-25	8	UBC20
AT5G61190	1.76e-29	0.498591	0.781	0.489	3.38e-25	8	AT5G61190
AT5G516001	6.02e-29	0.621017	0.756	0.489	1.15e-24	8	PLE
AT3G466161	6.55e-29	0.273608	0.27	0.075	1.26e-24	8	AT3G46616
AT4G02885	7.26e-29	0.261909	0.322	0.104	1.39e-24	8	AT4G02885
AT2G33400	4.86e-28	0.572427	0.581	0.298	9.32e-24	8	AT2G33400
AT2G42110	1.26e-27	0.269493	0.3	0.095	2.41e-23	8	AT2G42110
AT1G64760	1.94e-26	0.384946	0.452	0.193	3.72e-22	8	ZET
AT3G11520	2.27e-26	0.495334	0.415	0.182	4.36e-22	8	CYCB1;3
AT3G103101	3.03e-26	0.488194	0.548	0.268	5.82e-22	8	AT3G10310
AT4G32830	8.92e-26	0.441288	0.581	0.313	1.71e-21	8	AUR1
AT1G04030	9.63e-26	0.350326	0.426	0.181	1.85e-21	8	AT1G04030
AT3G27330	5.78e-25	0.48973	0.493	0.24	1.11e-20	8	AT3G27330
AT3G56100	9.89e-25	0.528264	0.456	0.208	1.9e-20	8	MRLK
AT4G051901	2.15e-24	0.527601	0.741	0.472	4.12e-20	8	ATK5
AT4G380621	3.52e-24	0.515715	0.689	0.426	6.75e-20	8	AT4G38062
AT3G236701	5.49e-24	0.52845	0.644	0.395	1.05e-19	8	KINESIN-12B
AT5G67270	8.48e-24	0.485944	0.567	0.305	1.63e-19	8	EB1C
AT1G31335	1.99e-23	0.417386	0.385	0.161	3.81e-19	8	AT1G31335
AT5G609301	5.07e-23	0.497023	0.83	0.602	9.73e-19	8	AT5G60930
AT2G44190	5.54e-23	0.285607	0.333	0.127	1.06e-18	8	EDE1
AT1G18550	1.16e-22	0.358419	0.448	0.204	2.23e-18	8	AT1G18550
AT4G20430	1.38e-22	0.66591	0.437	0.209	2.65e-18	8	AT4G20430
AT4G28230	2.87e-22	0.443424	0.344	0.14	5.51e-18	8	AT4G28230
AT2G33560	1.07e-21	0.474357	0.515	0.275	2.05e-17	8	BUBR1
AT1G23790	1.09e-21	0.285357	0.378	0.161	2.09e-17	8	CORD4
AT5G44560	1.58e-21	0.478111	0.693	0.444	3.03e-17	8	VPS2.2
AT1G722501	1.59e-21	0.545905	0.689	0.438	3.05e-17	8	AT1G72250
AT3G190501	2.02e-21	0.506557	0.87	0.665	3.87e-17	8	POK2
AT3G017101	6.27e-21	0.442554	0.567	0.322	1.2e-16	8	AT3G01710
AT4G03210	1.47e-20	0.390675	0.993	0.975	2.81e-16	8	XTH9
AT1G78860	6.79e-20	0.342963	0.27	0.099	1.3e-15	8	GAL2
AT2G475001	7.44e-20	0.380359	0.593	0.359	1.43e-15	8	AT2G47500
AT1G11220	9.85e-20	0.296873	0.352	0.149	1.89e-15	8	AT1G11220
AT4G110801	1.36e-19	0.39577	0.759	0.525	2.62e-15	8	3xHMG-box1
AT5G05080	1.15e-18	0.406303	0.77	0.553	2.2e-14	8	UBC22
AT3G173601	2.26e-18	0.416601	0.744	0.517	4.33e-14	8	POK1
AT5G275501	3.37e-18	0.360011	0.47	0.251	6.47e-14	8	AT5G27550
AT2G21370	6.52e-18	0.265491	0.374	0.176	1.25e-13	8	XK-1
AT1G01620	9.84e-18	0.461249	0.937	0.87	1.89e-13	8	PIP1C
AT5G239101	2.91e-17	0.346709	0.585	0.367	5.58e-13	8	AT5G23910
AT5G03870	3.54e-17	0.410273	0.47	0.244	6.8e-13	8	AT5G03870
AT4G35560	1.62e-16	0.397572	0.452	0.253	3.1e-12	8	DAW1
AT4G09060	3.46e-16	0.296074	0.415	0.219	6.64e-12	8	AT4G09060
AT1G03470	4.2e-16	0.325176	0.426	0.233	8.05e-12	8	NET3A
AT1G19980	5.7e-16	0.275289	0.359	0.169	1.09e-11	8	AT1G19980
AT4G228601	1.91e-15	0.363581	0.559	0.343	3.67e-11	8	AT4G22860
AT3G201501	1.95e-15	0.470101	0.611	0.415	3.74e-11	8	AT3G20150
AT4G35100	1.95e-15	0.273849	0.985	0.97	3.75e-11	8	PIP3
AT1G75640	4.33e-15	0.282396	0.43	0.231	8.31e-11	8	MUS
AT1G499401	1.12e-14	0.291632	0.344	0.167	2.15e-10	8	AT1G49940
AT4G15830	1.49e-14	0.517511	0.852	0.77	2.86e-10	8	AT4G15830
AT1G13220	2.37e-14	0.37339	0.844	0.674	4.54e-10	8	LINC2
AT2G374201	2.62e-14	0.448948	0.615	0.416	5.02e-10	8	AT2G37420
AT1G054401	4.89e-14	0.312697	0.441	0.242	9.38e-10	8	AT1G05440
AT2G226101	1.25e-13	0.304153	0.652	0.451	2.4e-09	8	AT2G22610
AT5G10080	1.47e-13	0.293346	0.422	0.242	2.83e-09	8	AT5G10080
AT5G171601	2.98e-13	0.353676	0.715	0.523	5.71e-09	8	AT5G17160
AT4G28250	5.47e-13	0.380483	0.559	0.377	1.05e-08	8	EXPB3
AT1G67230	6.79e-13	0.335556	0.933	0.858	1.3e-08	8	LINC1
AT4G34500	7.91e-13	0.277771	0.367	0.193	1.52e-08	8	AT4G34500
AT5G65470	9.49e-13	0.266537	0.519	0.32	1.82e-08	8	AT5G65470
AT3G59760	1.56e-12	0.318232	0.615	0.434	2.99e-08	8	OASC
AT4G371101	2.35e-12	0.283307	0.474	0.286	4.5e-08	8	AT4G37110
AT2G19620	2.83e-12	0.324237	0.489	0.313	5.43e-08	8	NDL3
AT4G32350	2.93e-12	0.279288	0.333	0.172	5.63e-08	8	ISTL7
AT3G20060	7.51e-12	0.311641	0.57	0.373	1.44e-07	8	UBC19
AT1G07880	8.78e-12	0.518982	0.281	0.142	1.68e-07	8	ATMPK13
AT4G12420	1.31e-11	0.38498	0.704	0.538	2.51e-07	8	SKU5
AT5G227961	1.32e-11	0.291242	0.374	0.21	2.53e-07	8	AT5G22796
AT5G370101	4.78e-11	0.283069	0.511	0.329	9.18e-07	8	AT5G37010
AT1G69295	8.98e-11	0.299018	0.719	0.557	1.72e-06	8	PDCB4
AT4G397101	9.28e-11	0.297317	0.6	0.426	1.78e-06	8	PnsL4
AT4G37330	9.8e-11	0.253719	0.411	0.249	1.88e-06	8	CYP81D4
AT1G04680	1.77e-10	0.375595	0.574	0.41	3.39e-06	8	AT1G04680
AT3G238901	2.27e-10	0.28603	0.919	0.819	4.35e-06	8	TOPII
AT4G15140	2.83e-10	0.254384	0.285	0.148	5.44e-06	8	AT4G15140
AT5G45700	5.18e-10	0.344324	0.333	0.191	9.94e-06	8	AT5G45700
AT1G76780	6.22e-10	0.490935	0.426	0.275	1.19e-05	8	AT1G76780
AT3G586501	1.36e-09	0.371639	0.396	0.256	2.6e-05	8	TRM7
AT2G19910	6.37e-09	0.337889	0.515	0.377	0.000122274	8	AT2G19910
AT2G29550	8.32e-09	0.266659	0.896	0.782	0.000159536	8	TUB7
AT1G171402	9.91e-09	0.329964	0.641	0.506	0.000190027	8	ICR1
AT1G78430	1.98e-08	0.308101	0.419	0.273	0.00037916	8	RIP2
AT1G765401	2.35e-08	0.283383	0.589	0.429	0.000451754	8	CDKB2;1
AT1G19110	3.89e-07	0.25415	0.456	0.316	0.00746923	8	AT1G19110
AT1G595401	4.32e-07	0.331114	0.463	0.331	0.00827846	8	ZCF125
AT3G136901	9.33e-07	0.256952	0.693	0.582	0.0178956	8	AT3G13690
AT1G14380	1.5e-06	0.298184	0.47	0.344	0.0287749	8	IQD28
AT5G14640	6.24e-06	0.265463	0.511	0.405	0.119709	8	SK13
AT5G20010	8.89e-06	0.254949	0.881	0.79	0.170591	8	RAN-1
AT5G66052	6.92e-05	0.299068	0.437	0.332	1	8	AT5G66052
AT4G04340	0.00058346	0.26014	0.533	0.471	1	8	osca1
AT3G14172	0.00375668	0.264482	0.47	0.393	1	8	AT3G14172
AT2G45700	0.00582072	0.256201	0.4	0.316	1	8	AT2G45700
AT5G47310	0.0206235	0.262065	0.363	0.311	1	8	AT5G47310
AT1G759101	1.59e-140	2.403	0.874	0.238	3.05e-136	9	EXL4
AT5G07600	3.06e-138	1.44395	0.648	0.111	5.86e-134	9	AT5G07600
AT1G201201	3.7e-131	2.1578	0.806	0.205	7.1e-127	9	AT1G20120
AT1G759301	1.83e-130	2.13962	0.794	0.197	3.52e-126	9	EXL6
AT5G075501	1.39e-129	1.88345	0.81	0.21	2.67e-125	9	GRP19
AT5G07510	3.74e-129	1.26536	0.745	0.158	7.18e-125	9	GRP14
AT1G235601	5.2e-129	2.09345	0.765	0.185	9.98e-125	9	AT1G23560
AT1G235701	3.65e-128	3.10336	0.842	0.25	7.01e-124	9	AT1G23570
AT3G250501	9.36e-125	1.9502	0.802	0.203	1.8e-120	9	XTH3
AT1G201301	1.08e-124	2.1675	0.85	0.258	2.07e-120	9	AT1G20130
AT5G075201	1.47e-124	1.48691	0.676	0.14	2.82e-120	9	GRP18
AT5G075601	4.15e-124	1.33536	0.777	0.181	7.96e-120	9	GRP20
AT1G23580	9.79e-124	1.32785	0.526	0.078	1.88e-119	9	AT1G23580
AT1G688751	2.15e-123	1.47224	0.802	0.196	4.13e-119	9	AT1G68875
AT5G075401	5.49e-123	1.26401	0.7	0.144	1.05e-118	9	GRP16
AT1G23660	5.59e-123	1.11003	0.425	0.048	1.07e-118	9	AT1G23660
AT1G679901	2.55e-122	2.12178	0.838	0.242	4.89e-118	9	TSM1
AT5G075301	2.34e-119	2.06344	0.858	0.283	4.49e-115	9	GRP17
AT1G611101	4.39e-118	1.60217	0.761	0.19	8.42e-114	9	NAC025
AT5G133801	1.37e-117	1.51173	0.704	0.155	2.62e-113	9	AT5G13380
AT5G169601	4.55e-116	1.93768	0.789	0.209	8.72e-112	9	AT5G16960
AT1G759401	4.15e-115	2.10975	0.838	0.279	7.97e-111	9	ATA27
AT4G044601	1.1e-114	1.44341	0.753	0.189	2.12e-110	9	PaspA3
AT4G283951	8.5e-114	1.65372	0.842	0.244	1.63e-109	9	A7
AT4G148151	1.23e-113	1.41955	0.688	0.154	2.37e-109	9	AT4G14815
AT3G515901	8.16e-113	1.42899	0.761	0.186	1.57e-108	9	LTP12
AT2G190701	8.78e-112	1.43528	0.721	0.174	1.68e-107	9	SHT
AT2G037401	2.34e-109	1.17408	0.696	0.156	4.5e-105	9	LEA11
AT1G062601	3.63e-109	1.1875	0.672	0.147	6.96e-105	9	AT1G06260
AT2G038501	2.65e-108	1.25939	0.713	0.17	5.08e-104	9	AT2G03850
AT1G75920	3.46e-108	1.69561	0.668	0.156	6.63e-104	9	AT1G75920
AT1G745401	5.01e-108	1.10687	0.721	0.172	9.62e-104	9	CYP98A8
AT3G268201	1.42e-107	1.47833	0.656	0.149	2.73e-103	9	AT3G26820
AT1G23240	7.46e-106	1.79819	0.652	0.142	1.43e-101	9	AT1G23240
AT3G52810	6.06e-103	1.17007	0.49	0.08	1.16e-98	9	PAP21
AT1G745501	1.44e-101	0.993743	0.632	0.137	2.76e-97	9	CYP98A9
AT1G668501	1.91e-100	1.43437	0.802	0.252	3.66e-96	9	AT1G66850
AT1G77210	5.66e-100	1.3498	0.563	0.112	1.09e-95	9	STP14
AT4G283971	9.78e-100	1.12157	0.644	0.144	1.88e-95	9	AT4G28397
AT4G33355	1.19e-99	1.25934	0.64	0.145	2.28e-95	9	AT4G33355
AT3G154001	2.99e-97	1.7358	0.838	0.31	5.73e-93	9	ATA20
AT1G479801	1.14e-93	1.24211	0.818	0.248	2.19e-89	9	AT1G47980
AT1G201501	8.59e-92	1.23953	0.668	0.17	1.65e-87	9	AT1G20150
AT3G15510	3.2e-90	0.855574	0.445	0.074	6.14e-86	9	NAC2
AT1G20132	1.25e-89	0.919979	0.433	0.069	2.39e-85	9	AT1G20132
AT3G15830	3.09e-86	0.836252	0.381	0.054	5.93e-82	9	AT3G15830
AT1G154601	8.57e-85	1.21634	0.571	0.136	1.64e-80	9	BOR4
AT5G482101	9.43e-85	0.93397	0.567	0.125	1.81e-80	9	AT5G48210
AT1G334301	3.01e-84	1.39319	0.899	0.388	5.78e-80	9	UPEX1
AT3G26125	7.38e-84	0.718172	0.421	0.07	1.42e-79	9	CYP86C2
AT2G410401	2.48e-83	1.31107	0.717	0.224	4.76e-79	9	AT2G41040
AT3G521601	1.97e-82	1.30857	0.611	0.158	3.79e-78	9	KCS15
AT4G379001	5.58e-82	1.76498	0.83	0.381	1.07e-77	9	AtGRDP2
AT5G59845	9.5e-82	0.872862	0.486	0.095	1.82e-77	9	GASA10
AT3G119801	9.97e-81	1.02752	0.765	0.243	1.91e-76	9	MS2
AT2G31980	3.22e-80	0.982861	0.652	0.181	6.17e-76	9	CYS2
AT1G23520	1.65e-79	0.999276	0.385	0.062	3.17e-75	9	AT1G23520
AT5G259801	5.28e-79	1.183	0.83	0.32	1.01e-74	9	TGG2
AT1G13140	2.18e-78	0.983343	0.575	0.141	4.18e-74	9	CYP86C3
AT1G76890	2.39e-78	0.622564	0.425	0.075	4.59e-74	9	GT2
AT1G610701	2.57e-77	1.0744	0.749	0.247	4.93e-73	9	LCR66
AT1G23250	5.5e-77	0.845069	0.336	0.047	1.05e-72	9	AT1G23250
AT4G196451	9.1e-77	0.983629	0.49	0.107	1.75e-72	9	AT4G19645
AT2G414151	1.21e-76	0.738311	0.591	0.142	2.31e-72	9	AT2G41415
AT1G722801	6.51e-76	1.04289	0.611	0.17	1.25e-71	9	ERO1
AT5G211501	9.07e-76	1.01405	0.668	0.199	1.74e-71	9	AGO9
AT4G29250	5.85e-74	0.685399	0.445	0.089	1.12e-69	9	AT4G29250
AT1G012801	2.17e-72	0.821863	0.656	0.185	4.17e-68	9	CYP703A2
AT3G630951	3.59e-72	0.974368	0.611	0.17	6.89e-68	9	AT3G63095
AT2G41290	1.8e-71	0.783432	0.559	0.144	3.45e-67	9	SSL2
AT4G366401	6.81e-71	0.982811	0.522	0.13	1.31e-66	9	AT4G36640
AT1G26720	9.13e-71	0.865326	0.413	0.078	1.75e-66	9	AT1G26720
AT1G13150	2.19e-70	0.663228	0.34	0.053	4.2e-66	9	CYP86C4
AT4G18550	9.43e-70	0.797881	0.453	0.096	1.81e-65	9	DSEL
AT2G18420	9.64e-70	0.688192	0.332	0.051	1.85e-65	9	AT2G18420
AT1G757901	1.39e-69	1.0831	0.737	0.264	2.66e-65	9	sks18
AT4G13345	1.93e-69	1.20234	0.534	0.142	3.7e-65	9	MEE55
AT4G07070	2.62e-69	0.430997	0.741	0.268	5.03e-65	9	AT4G07070
AT1G23590	9.18e-68	0.775455	0.312	0.047	1.76e-63	9	AT1G23590
AT1G44224	3.2e-67	0.8522	0.429	0.09	6.15e-63	9	AT1G44224
AT3G25570	4.9e-67	0.88976	0.389	0.075	9.4e-63	9	SAMDC3
AT2G191101	1.87e-66	1.61916	0.846	0.448	3.59e-62	9	HMA4
AT5G57240	2.05e-66	0.57305	0.368	0.066	3.94e-62	9	ORP4C
AT2G425401	4.82e-66	0.793445	0.729	0.263	9.25e-62	9	COR15A
AT4G301101	6e-66	1.19407	0.656	0.219	1.15e-61	9	HMA2
AT1G24880	7.27e-66	0.399907	0.555	0.134	1.4e-61	9	AT1G24880
AT3G03910	7.63e-66	0.803379	0.32	0.051	1.46e-61	9	GDH3
AT1G283751	9.04e-66	0.966922	0.628	0.195	1.73e-61	9	AT1G28375
AT1G220151	3.44e-63	1.05687	0.607	0.19	6.61e-59	9	DD46
AT5G361501	3.81e-63	1.06767	0.409	0.091	7.3e-59	9	PEN3
AT3G03760	6.13e-63	0.419138	0.413	0.084	1.18e-58	9	LBD20
AT1G798001	1.55e-62	0.953157	0.445	0.103	2.97e-58	9	ENODL7
AT4G27420	1.55e-62	0.748259	0.344	0.061	2.97e-58	9	ABCG9
AT4G200501	3.72e-62	0.746508	0.619	0.196	7.14e-58	9	QRT3
AT5G46240	4.82e-62	0.677112	0.364	0.069	9.25e-58	9	KAT1
AT5G60510	5.2e-62	0.555589	0.421	0.089	9.97e-58	9	cPT9
AT1G764701	1e-60	0.792684	0.559	0.155	1.92e-56	9	AT1G76470
AT2G169101	2.13e-60	0.749055	0.822	0.343	4.09e-56	9	AMS
AT1G02813	3.39e-60	0.67532	0.486	0.119	6.51e-56	9	AT1G02813
AT2G33850	1.91e-59	0.756019	0.47	0.115	3.67e-55	9	AT2G33850
AT5G652051	2.02e-59	1.52934	0.692	0.28	3.88e-55	9	AT5G65205
AT2G23800	4.49e-59	0.643958	0.377	0.077	8.61e-55	9	GGPS2
AT1G26710	8.05e-59	0.377045	0.344	0.062	1.54e-54	9	AT1G26710
AT1G287101	4.15e-58	1.58541	0.761	0.349	7.97e-54	9	AT1G28710
AT3G132201	1.02e-57	0.313449	0.814	0.316	1.96e-53	9	ABCG26
AT5G47635	4.58e-57	0.777464	0.36	0.072	8.79e-53	9	AT5G47635
AT4G181901	3.41e-56	0.698352	0.466	0.117	6.54e-52	9	PUP6
AT3G08970	6.86e-56	0.620583	0.425	0.102	1.32e-51	9	ATERDJ3A
AT1G789551	9.99e-56	1.0422	0.534	0.167	1.92e-51	9	CAMS1
AT3G51000	1.02e-55	1.33332	0.692	0.294	1.96e-51	9	AT3G51000
AT2G40670	2.19e-55	0.896096	0.413	0.1	4.19e-51	9	RR16
AT4G331501	4.15e-55	1.23195	0.733	0.33	7.97e-51	9	LKR
AT3G020301	5.91e-55	1.12444	0.858	0.466	1.13e-50	9	AT3G02030
AT5G15960	1.92e-54	1.08993	0.717	0.342	3.68e-50	9	KIN1
AT5G08540	2.97e-54	1.45718	0.781	0.408	5.7e-50	9	AT5G08540
AT1G092101	3.22e-54	1.25082	0.964	0.85	6.17e-50	9	CRT1b
AT2G43710	3.41e-54	2.052	0.842	0.493	6.54e-50	9	SSI2
AT1G06990	8.23e-54	0.47538	0.283	0.048	1.58e-49	9	AT1G06990
AT4G23660	9.08e-54	1.48662	0.607	0.227	1.74e-49	9	PPT1
AT2G29940	9.33e-54	0.7211	0.364	0.081	1.79e-49	9	ABCG31
AT3G57810	2.05e-53	1.5159	0.7	0.3	3.93e-49	9	AT3G57810
AT1G23670	3.36e-53	0.487402	0.336	0.069	6.45e-49	9	AT1G23670
AT4G22755	7.33e-53	0.655473	0.449	0.118	1.41e-48	9	AT4G22755
AT5G16920	1.16e-52	0.631495	0.453	0.119	2.22e-48	9	AT5G16920
AT5G07220	2.74e-52	0.688164	0.401	0.095	5.26e-48	9	BAG3
AT5G44490	2.92e-52	0.992026	0.364	0.082	5.61e-48	9	AT5G44490
AT1G71160	3.62e-51	0.525424	0.332	0.066	6.95e-47	9	KCS7
AT4G056311	4.75e-51	0.729323	0.462	0.123	9.1e-47	9	AT4G05631
AT1G16310	4.22e-50	1.12802	0.514	0.164	8.09e-46	9	AT1G16310
AT3G450101	4.94e-50	0.927343	0.595	0.221	9.47e-46	9	scpl48
AT3G47675	6.7e-50	0.325711	0.364	0.079	1.29e-45	9	AT3G47675
AT3G57620	1.08e-49	0.477429	0.368	0.084	2.07e-45	9	AT3G57620
AT1G695001	1.35e-49	0.333618	0.785	0.313	2.58e-45	9	CYP704B1
AT1G15470	2.78e-49	1.41225	0.648	0.27	5.33e-45	9	AT1G15470
AT1G750301	3.83e-49	0.641147	0.632	0.226	7.35e-45	9	TLP-3
AT5G58980	6.75e-49	0.855617	0.336	0.075	1.29e-44	9	AtNCER3
AT2G03200	4.14e-48	0.686874	0.368	0.087	7.94e-44	9	ASPR1
AT3G47680	4.18e-48	0.59956	0.312	0.062	8.02e-44	9	AT3G47680
AT5G620801	6.35e-48	0.716063	0.874	0.396	1.22e-43	9	AT5G62080
AT5G04250	1.19e-47	0.887629	0.494	0.161	2.29e-43	9	AT5G04250
AT1G629401	6.98e-47	0.601395	0.656	0.242	1.34e-42	9	ACOS5
AT4G174831	9.17e-46	0.853714	0.449	0.135	1.76e-41	9	AT4G17483
AT1G653701	1.08e-45	0.93906	0.781	0.384	2.07e-41	9	AT1G65370
AT1G722601	1.17e-45	0.810841	0.462	0.134	2.24e-41	9	THI2.1
AT1G35310	1.2e-45	0.468342	0.352	0.081	2.31e-41	9	MLP168
AT1G020501	1.72e-45	0.666915	0.729	0.323	3.3e-41	9	LAP6
AT2G43080	1.84e-45	1.31356	0.676	0.326	3.53e-41	9	AT-P4H-1
AT1G246001	2.11e-45	0.672262	0.433	0.124	4.05e-41	9	AT1G24600
AT1G06250	3.15e-45	0.414248	0.304	0.063	6.05e-41	9	AT1G06250
AT5G43340	3.59e-45	0.65751	0.283	0.055	6.89e-41	9	PHT1;6
AT4G000401	4.75e-45	1.26994	0.761	0.436	9.11e-41	9	AT4G00040
AT4G31330	6.34e-45	0.378611	0.296	0.06	1.22e-40	9	AT4G31330
AT1G32780	7.11e-45	0.462483	0.352	0.085	1.36e-40	9	AT1G32780
AT1G28430	1.07e-44	0.378718	0.263	0.048	2.05e-40	9	CYP705A24
AT4G220801	1.37e-44	0.709495	0.474	0.145	2.62e-40	9	RHS14
AT5G267301	2.59e-44	0.710001	0.672	0.262	4.96e-40	9	AT5G26730
AT3G237701	4.86e-44	0.527645	0.474	0.143	9.33e-40	9	AT3G23770
AT5G147601	2.77e-43	0.80613	0.567	0.215	5.31e-39	9	AO
AT2G167501	3.71e-43	0.88919	0.482	0.161	7.11e-39	9	AT2G16750
AT4G140801	4.9e-43	0.760329	0.737	0.325	9.41e-39	9	MEE48
AT2G32460	5.96e-43	0.449464	0.291	0.062	1.14e-38	9	MYB101
AT1G30020	1.57e-42	0.423209	0.255	0.047	3.02e-38	9	AT1G30020
AT1G277101	1.73e-42	0.548508	0.862	0.377	3.31e-38	9	AT1G27710
AT4G204201	2.2e-42	0.629245	0.664	0.264	4.22e-38	9	AT4G20420
AT3G27210	3.79e-42	0.925118	0.591	0.244	7.28e-38	9	AT3G27210
AT5G60660	6.27e-42	0.488282	0.255	0.049	1.2e-37	9	PIP2;4
AT4G348501	6.52e-42	0.449558	0.692	0.279	1.25e-37	9	LAP5
AT5G44400	9.02e-42	0.496576	0.356	0.091	1.73e-37	9	AtBBE26
AT1G73220	9.85e-42	0.554565	0.267	0.054	1.89e-37	9	2024-10-01
AT4G20460	1.53e-41	0.554902	0.3	0.067	2.93e-37	9	AT4G20460
AT5G072301	2.75e-41	0.649911	0.749	0.325	5.28e-37	9	AT5G07230
AT3G03305	3.25e-41	0.758186	0.494	0.179	6.24e-37	9	AT3G03305
AT2G237901	1.36e-40	1.47561	0.729	0.415	2.61e-36	9	AT2G23790
AT2G06255	1.44e-40	0.664427	0.372	0.104	2.77e-36	9	ELF4-L3
AT1G125702	1.51e-40	0.457928	0.615	0.242	2.9e-36	9	AT1G12570
AT1G685401	3.82e-40	0.593663	0.741	0.331	7.33e-36	9	TKPR2
AT5G28470	4.11e-40	0.54336	0.251	0.049	7.88e-36	9	AT5G28470
AT1G650401	2.39e-39	0.779878	0.595	0.234	4.59e-35	9	Hrd1B
AT2G463701	2.48e-39	0.90182	0.538	0.212	4.76e-35	9	JAR1
AT1G24470	3.85e-39	0.570498	0.377	0.107	7.38e-35	9	KCR2
AT4G07455	5.23e-39	0.355516	0.336	0.083	1e-34	9	AT4G07455
AT1G520301	1.2e-38	0.979123	0.83	0.525	2.31e-34	9	MBP2
AT3G050201	6.16e-38	0.896733	0.704	0.356	1.18e-33	9	ACP1
AT1G11755	7.84e-38	0.973654	0.518	0.207	1.5e-33	9	LEW1
AT4G24480	1.53e-37	0.57353	0.332	0.089	2.94e-33	9	AT4G24480
AT1G718101	2.56e-37	1.00072	0.591	0.263	4.92e-33	9	AT1G71810
AT2G23510	2.69e-37	0.53326	0.283	0.066	5.17e-33	9	SDT
AT3G429601	8.64e-37	0.409569	0.648	0.26	1.66e-32	9	ATA1
AT1G283801	3.71e-36	0.693103	0.668	0.313	7.11e-32	9	NSL1
AT3G420521	4.68e-36	0.617741	0.372	0.111	8.98e-32	9	AT3G42052
AT2G43240	4.96e-36	0.694128	0.474	0.175	9.52e-32	9	AT2G43240
AT5G26000	2.15e-35	0.777282	0.964	0.918	4.13e-31	9	TGG1
AT1G610651	3.68e-35	0.593094	0.543	0.213	7.07e-31	9	AT1G61065
AT1G12080	4.57e-35	0.782473	0.603	0.27	8.77e-31	9	AT1G12080
AT3G01490	6.78e-35	0.491267	0.389	0.124	1.3e-30	9	AT3G01490
AT1G524001	1.05e-34	0.79148	0.976	0.931	2.02e-30	9	BGLU18
AT5G519501	1.83e-34	0.333008	0.466	0.161	3.5e-30	9	AT5G51950
AT3G163401	2.41e-34	0.735354	0.68	0.332	4.62e-30	9	ABCG29
AT5G05725	3.17e-34	0.449925	1	0.997	6.07e-30	9	AT5G05725
AT3G521301	4.11e-34	0.590928	0.692	0.298	7.88e-30	9	AT3G52130
AT2G38010	4.51e-34	0.649113	0.437	0.157	8.65e-30	9	AtNCER2
AT1G61680	7.78e-34	0.399989	0.328	0.088	1.49e-29	9	TPS14
AT3G42950	8.96e-34	0.754763	0.571	0.255	1.72e-29	9	AT3G42950
AT4G04760	1.24e-33	0.638412	0.259	0.061	2.37e-29	9	AT4G04760
AT4G00026	1.7e-33	1.64748	0.733	0.452	3.26e-29	9	SD3
AT5G62320	1.86e-33	0.565045	0.296	0.076	3.57e-29	9	MYB99
AT1G62305	1.98e-33	0.832035	0.462	0.175	3.8e-29	9	AT1G62305
AT1G49740	8.7e-33	0.808968	0.538	0.238	1.67e-28	9	AT1G49740
AT4G018831	1.05e-32	0.971686	0.547	0.235	2.02e-28	9	AT4G01883
AT1G020401	1.68e-32	0.281243	0.482	0.178	3.22e-28	9	AT1G02040
AT5G531901	3.89e-32	0.462569	0.575	0.238	7.46e-28	9	SWEET3
AT3G104101	1.67e-31	0.78734	0.862	0.6	3.21e-27	9	SCPL49
AT3G12000	2.34e-31	0.347653	0.287	0.074	4.49e-27	9	AT3G12000
AT1G322201	2.49e-31	1.01999	0.559	0.246	4.77e-27	9	AT1G32220
AT4G354201	2.55e-31	0.365886	0.85	0.485	4.89e-27	9	DRL1
AT1G745301	9.48e-31	0.971226	0.543	0.25	1.82e-26	9	AT1G74530
AT5G54010	1.14e-30	0.344308	0.255	0.062	2.18e-26	9	UGT79B6
AT3G15900	2.51e-30	0.49185	0.364	0.121	4.82e-26	9	AT3G15900
AT5G10140	4.24e-30	0.283313	0.287	0.08	8.13e-26	9	FLC
AT3G43920	5.33e-30	1.00435	0.498	0.228	1.02e-25	9	DCL3
AT5G521601	8.01e-30	0.475335	0.644	0.305	1.54e-25	9	AT5G52160
AT2G20470	4.51e-29	0.631911	0.296	0.086	8.66e-25	9	AT2G20470
AT2G228001	5.72e-29	0.550761	0.429	0.163	1.1e-24	9	HAT9
AT5G48250	5.84e-29	0.870574	0.518	0.235	1.12e-24	9	BBX8
AT1G73680	9.11e-29	0.715123	0.34	0.114	1.75e-24	9	ALPHA DOX2
AT2G46200	2.77e-28	1.25207	0.595	0.322	5.31e-24	9	AT2G46200
AT3G43690	5.9e-28	0.406647	0.377	0.126	1.13e-23	9	AT3G43690
AT3G508101	1.06e-27	0.623682	0.393	0.144	2.04e-23	9	CASPL5C2
AT1G025201	1.4e-27	0.661089	0.397	0.149	2.69e-23	9	ABCB11
AT3G158501	1.64e-27	0.757865	0.599	0.305	3.15e-23	9	FAD5
AT5G559701	3.01e-27	0.415997	0.352	0.121	5.77e-23	9	AT5G55970
AT3G015001	3.28e-27	0.586095	0.534	0.244	6.29e-23	9	CA1
AT4G118201	4.26e-27	0.933317	0.668	0.404	8.18e-23	9	HMGS
AT2G14900	8.94e-27	0.367297	0.296	0.088	1.71e-22	9	AT2G14900
AT2G038751	2.67e-26	0.437683	1	0.985	5.13e-22	9	AT2G03875
AT3G27810	6.99e-26	0.304172	0.308	0.097	1.34e-21	9	MYB21
AT4G046201	1.02e-25	0.554394	0.567	0.263	1.95e-21	9	ATG8B
AT4G108501	1.5e-25	0.645824	0.328	0.111	2.87e-21	9	SWEET7
AT3G595301	2.51e-25	0.509876	0.587	0.285	4.82e-21	9	LAP3
AT3G595101	2.86e-25	0.342744	0.344	0.117	5.48e-21	9	AT3G59510
AT5G445401	5.61e-25	0.536183	0.595	0.28	1.08e-20	9	AT5G44540
AT1G217501	5.82e-25	0.888976	0.895	0.728	1.12e-20	9	PDIL1-1
AT2G471601	6.47e-25	0.588282	0.619	0.312	1.24e-20	9	BOR1
AT1G70505	8.36e-25	0.533003	0.316	0.107	1.6e-20	9	AT1G70505
AT4G308101	1.15e-24	0.761554	0.664	0.367	2.21e-20	9	scpl29
AT4G28390	1.82e-24	0.488766	0.304	0.098	3.49e-20	9	AAC3
AT5G59320	2.05e-24	0.369159	0.397	0.153	3.93e-20	9	LTP3
AT1G160601	4.78e-24	0.320163	0.368	0.132	9.18e-20	9	ADAP
AT3G47350	1.59e-23	0.398962	0.308	0.102	3.04e-19	9	HSD2
AT4G387701	2.01e-23	0.636849	0.563	0.297	3.86e-19	9	PRP4
AT2G216601	2.85e-23	0.344161	1	1	5.47e-19	9	CCR2
AT4G04020	3.37e-23	0.597503	0.425	0.178	6.46e-19	9	FIB
AT3G05180	4.99e-23	0.542907	0.336	0.124	9.57e-19	9	AT3G05180
AT2G36190	6.03e-23	0.436239	0.267	0.084	1.16e-18	9	cwINV4
AT3G28830	6.52e-23	0.348925	0.263	0.08	1.25e-18	9	AT3G28830
AT5G247801	8.52e-23	0.511825	0.992	0.994	1.64e-18	9	VSP1
AT5G593901	1.01e-22	0.577049	0.433	0.19	1.93e-18	9	AT5G59390
AT2G42530	1.27e-22	0.309949	0.291	0.097	2.43e-18	9	COR15B
AT1G613401	1.95e-22	0.541843	0.421	0.174	3.73e-18	9	FBS1
AT1G797801	2.36e-22	0.395957	0.429	0.184	4.52e-18	9	CASPL3A2
AT1G049801	2.74e-22	0.55541	0.36	0.139	5.26e-18	9	PDIL2-2
AT4G23680	3.5e-22	0.334008	0.356	0.135	6.71e-18	9	AT4G23680
AT1G789601	4.88e-22	0.297191	0.607	0.314	9.36e-18	9	LUP2
AT5G159501	6.19e-22	0.696682	0.547	0.296	1.19e-17	9	SAMDC2
AT2G16990	1.98e-21	0.450871	0.3	0.107	3.81e-17	9	AT2G16990
AT2G03730	2.41e-21	0.51451	0.433	0.201	4.63e-17	9	ACR5
AT3G03780	3.89e-21	0.551885	0.53	0.287	7.46e-17	9	MS2
AT4G32770	4.99e-21	0.614535	0.445	0.201	9.57e-17	9	VTE1
AT1G33270	8.34e-21	0.708963	0.413	0.185	1.6e-16	9	AT1G33270
AT2G02810	5.06e-20	0.569651	0.356	0.148	9.71e-16	9	UTR1
AT5G411301	1.15e-19	0.590537	0.437	0.212	2.22e-15	9	AT5G41130
AT3G10525	1.54e-19	0.276128	0.267	0.091	2.96e-15	9	LGO
AT2G312101	2.22e-19	0.302888	0.316	0.119	4.25e-15	9	bHLH091
AT1G69850	4.54e-19	0.651373	0.364	0.165	8.71e-15	9	NPF4.6
AT1G06265	6.57e-19	0.582931	0.304	0.12	1.26e-14	9	AT1G06265
AT5G49360	8.06e-19	0.493511	0.296	0.113	1.55e-14	9	BXL1
AT1G247931	8.82e-19	0.54434	0.466	0.227	1.69e-14	9	LpxC1
AT3G56170	1.39e-18	0.539862	0.291	0.112	2.66e-14	9	CAN
AT2G16500	2.08e-18	0.589319	0.514	0.282	3.98e-14	9	ADC1
AT3G24929	2.39e-18	0.2533	0.263	0.093	4.59e-14	9	AT3G24929
AT1G70780	4.1e-18	0.9412	0.745	0.553	7.87e-14	9	AT1G70780
AT1G073501	4.54e-18	0.494604	0.49	0.249	8.7e-14	9	SR45a
AT2G208701	4.6e-18	0.395021	0.506	0.258	8.82e-14	9	AT2G20870
AT5G420201	4.69e-18	0.591949	0.951	0.934	9e-14	9	BIP2
AT1G59740	9.54e-18	0.52252	0.316	0.138	1.83e-13	9	NPF4.3
AT3G08550	2.15e-17	0.60251	0.518	0.287	4.13e-13	9	KOB1
AT2G312201	2.44e-17	0.374585	0.449	0.218	4.67e-13	9	bHLH010
AT2G24150	3.05e-17	0.925369	0.619	0.399	5.85e-13	9	HHP3
AT1G79640	4.14e-17	0.469693	0.36	0.164	7.95e-13	9	AT1G79640
AT4G30500	4.39e-17	0.433913	0.385	0.175	8.43e-13	9	AT4G30500
AT1G424701	5.02e-17	0.806358	0.607	0.397	9.62e-13	9	AtNPC1 - 1
AT5G629601	8.83e-17	0.603095	0.453	0.233	1.69e-12	9	AT5G62960
AT5G18550	9.89e-17	0.647752	0.559	0.34	1.9e-12	9	AT5G18550
AT4G19640	1.19e-16	0.932234	0.619	0.411	2.28e-12	9	ARA7
AT4G166601	1.49e-16	0.999328	0.769	0.631	2.86e-12	9	HSP70
AT5G49900	1.67e-16	0.772173	0.377	0.183	3.2e-12	9	AT5G49900
AT2G28630	2.84e-16	0.457197	0.417	0.211	5.46e-12	9	KCS12
AT1G31600	2.98e-16	0.381157	0.368	0.162	5.72e-12	9	TRM9
AT1G20440	3.39e-16	0.346128	0.466	0.24	6.5e-12	9	COR47
AT5G078301	4.92e-16	0.318149	0.514	0.273	9.44e-12	9	GUS2
AT5G285401	8.31e-16	0.659775	0.943	0.903	1.59e-11	9	BIP1
AT5G35180	1.76e-15	0.879805	0.68	0.507	3.37e-11	9	AT5G35180
AT1G71170	1.8e-15	0.39799	0.413	0.207	3.45e-11	9	AT1G71170
AT5G384101	2.84e-15	0.559774	0.947	0.903	5.44e-11	9	RBCS3B
AT5G598001	6.45e-15	0.526654	0.526	0.3	1.24e-10	9	MBD7
AT5G15970	6.65e-15	0.535706	0.935	0.84	1.28e-10	9	KIN2
AT1G59359	1.01e-14	0.72998	0.862	0.782	1.95e-10	9	AT1G59359
AT4G241301	1.06e-14	0.254569	0.409	0.2	2.03e-10	9	AT4G24130
AT1G78140	1.43e-14	0.496523	0.296	0.13	2.75e-10	9	AT1G78140
AT5G61790	2.11e-14	0.656698	0.903	0.842	4.05e-10	9	CNX1
AT3G061001	3.49e-14	0.334972	0.271	0.113	6.69e-10	9	NIP7;1
AT3G164701	5e-14	0.623482	0.684	0.475	9.6e-10	9	JR1
AT4G16190	5.25e-14	0.648115	0.668	0.467	1.01e-09	9	AT4G16190
AT1G79600	5.31e-14	0.511836	0.393	0.21	1.02e-09	9	ABC1K3
AT1G65620	6.61e-14	0.44363	0.251	0.1	1.27e-09	9	AS2
AT4G34860	8.48e-14	0.502863	0.364	0.182	1.63e-09	9	A/N-InvB
AT2G370401	1.37e-13	0.586587	0.543	0.332	2.62e-09	9	PAL1
AT1G178401	1.46e-13	0.735743	0.672	0.508	2.81e-09	9	ABCG11
AT1G650602	2.9e-13	0.551295	0.567	0.36	5.57e-09	9	4CL3
AT3G49560	3.15e-13	0.839795	0.769	0.66	6.04e-09	9	HP30
AT4G118301	5.21e-13	0.359365	0.502	0.291	1e-08	9	PLDGAMMA2
AT3G631701	8.36e-13	0.379307	0.543	0.337	1.6e-08	9	FAP1
AT1G708301	9.26e-13	0.361586	0.583	0.362	1.78e-08	9	MLP28
AT5G24810	1.03e-12	0.495191	0.583	0.382	1.97e-08	9	AT5G24810
AT3G19820	1.19e-12	0.558598	0.955	0.926	2.27e-08	9	DWF1
AT2G31130	1.2e-12	0.601163	0.36	0.19	2.31e-08	9	AT2G31130
AT4G279101	1.52e-12	0.59437	0.498	0.311	2.92e-08	9	SDG16
AT5G025401	1.93e-12	0.394928	0.534	0.312	3.71e-08	9	AT5G02540
AT3G05570	2.26e-12	0.476307	0.3	0.138	4.33e-08	9	AT3G05570
AT4G23920	5.93e-12	0.273295	0.279	0.129	1.14e-07	9	UGE2
AT3G063651	6.1e-12	0.259781	1	1	1.17e-07	9	AT3G06365
AT5G606401	6.3e-12	0.671737	0.785	0.645	1.21e-07	9	PDIL1-4
AT4G39390	1.29e-11	0.28973	0.312	0.154	2.47e-07	9	NST-K1
AT3G54960	1.57e-11	0.460986	0.413	0.237	3.01e-07	9	PDIL1-3
AT2G31570	1.71e-11	0.585428	0.409	0.243	3.27e-07	9	GPX2
AT4G320601	2.11e-11	0.588552	0.87	0.797	4.05e-07	9	MICU
AT1G74960	2.37e-11	0.772186	0.777	0.633	4.55e-07	9	FAB1
AT5G65440	2.83e-11	0.847691	0.717	0.574	5.43e-07	9	AT5G65440
AT2G133601	2.86e-11	0.423903	0.425	0.244	5.48e-07	9	AGT
AT5G45350	2.87e-11	0.564893	0.417	0.258	5.5e-07	9	AT5G45350
AT5G17165	2.88e-11	0.572546	0.255	0.119	5.53e-07	9	AT5G17165
AT2G32970	3.88e-11	0.476445	0.425	0.251	7.44e-07	9	AT2G32970
AT4G304701	4.36e-11	0.356396	0.53	0.34	8.37e-07	9	AT4G30470
AT3G06410	5.72e-11	0.695583	0.563	0.425	1.1e-06	9	AT3G06410
AT1G56340	6.24e-11	0.423891	0.964	0.941	1.2e-06	9	CRT1a
AT1G60710	7.97e-11	0.368879	0.36	0.199	1.53e-06	9	ATB2
AT3G62600	1.94e-10	0.605282	0.704	0.569	3.72e-06	9	ATERDJ3B
AT3G451401	2.04e-10	0.341898	0.648	0.454	3.92e-06	9	LOX2
AT1G772601	2.21e-10	0.408769	0.462	0.29	4.23e-06	9	AT1G77260
AT4G24190	2.26e-10	0.499234	0.96	0.952	4.34e-06	9	SHD
AT4G08230	2.67e-10	0.306777	0.271	0.135	5.12e-06	9	AT4G08230
AT5G635301	3.82e-10	0.379648	0.761	0.614	7.33e-06	9	FP3
AT5G411201	8.45e-10	0.310085	0.425	0.251	1.62e-05	9	AT5G41120
AT3G532601	9.42e-10	0.548939	0.462	0.299	1.81e-05	9	PAL2
AT3G03300	1.35e-09	0.625494	0.575	0.411	2.58e-05	9	DCL2
AT1G35720	1.38e-09	0.38839	0.413	0.261	2.64e-05	9	ANNAT1
AT1G791101	2.01e-09	0.491902	0.534	0.38	3.85e-05	9	BRG2
AT5G53550	2.67e-09	0.452181	0.364	0.212	5.12e-05	9	YSL3
AT4G19095	2.8e-09	0.273593	0.713	0.617	5.38e-05	9	AT4G19095
AT1G27330	2.97e-09	0.410169	0.575	0.407	5.69e-05	9	AT1G27330
AT1G304751	3.51e-09	0.445781	0.344	0.196	6.73e-05	9	AT1G30475
AT1G240201	5.34e-09	0.424433	0.915	0.873	0.000102421	9	MLP423
AT1G726101	8.38e-09	0.463714	0.543	0.386	0.0001608	9	GER1
AT5G62460	1.18e-08	0.636247	0.352	0.22	0.000225714	9	RZFP
AT1G209201	1.22e-08	0.603187	0.838	0.788	0.000234908	9	RCF1
AT4G29520	1.47e-08	0.384044	0.474	0.306	0.000281168	9	SES1
AT2G35490	1.92e-08	0.444757	0.47	0.327	0.000368107	9	AT2G35490
AT5G47100	2.38e-08	0.434121	0.332	0.194	0.000455679	9	CBL9
AT2G229801	5.06e-08	0.388857	0.563	0.384	0.000970737	9	SCPL13
AT5G51830	6.35e-08	0.496059	0.413	0.269	0.00121775	9	FRK1
AT4G35000	7.1e-08	0.555089	0.619	0.504	0.00136298	9	APX3
AT5G220201	8.26e-08	0.410117	0.587	0.422	0.00158476	9	AT5G22020
AT5G38430	1.41e-07	0.396738	0.761	0.691	0.00270373	9	RBCS1B
AT3G483301	1.56e-07	0.378273	0.393	0.252	0.00299937	9	PIMT1
AT2G45400	2.26e-07	0.369417	0.279	0.157	0.00432876	9	BEN1
AT2G30270	2.69e-07	0.356238	0.251	0.135	0.00516571	9	AT2G30270
AT2G43530	2.9e-07	0.45109	0.498	0.372	0.00555419	9	AT2G43530
AT4G168602	3.02e-07	0.306117	0.312	0.185	0.00578792	9	RPP4
AT4G249601	3.09e-07	0.390043	0.713	0.555	0.00593406	9	HVA22D
AT1G08630	3.51e-07	0.512958	0.385	0.257	0.00672628	9	THA1
AT2G472401	3.57e-07	0.389547	0.862	0.776	0.0068475	9	LACS1
AT5G35100	3.9e-07	0.263769	0.283	0.162	0.0074827	9	AT5G35100
AT1G76490	4.11e-07	0.571128	0.672	0.559	0.0078891	9	HMG1
AT2G420401	4.38e-07	0.325448	0.279	0.163	0.00840573	9	AT2G42040
AT1G19650	6.22e-07	0.514665	0.344	0.22	0.0119336	9	AT1G19650
AT4G21650	6.22e-07	0.446665	0.372	0.239	0.011939	9	SBT3.13
AT4G377901	7.3e-07	0.362616	0.381	0.259	0.014004	9	HAT22
AT4G392601	7.68e-07	0.32386	0.988	0.983	0.0147408	9	RBGA6
AT4G37760	9.09e-07	0.430581	0.352	0.227	0.0174348	9	SQE3
AT5G55120	1.23e-06	0.591477	0.478	0.368	0.0235149	9	VTC5
AT5G55400	1.24e-06	0.454884	0.279	0.171	0.0238378	9	AtFIM4
AT4G080351	1.29e-06	0.310607	0.466	0.319	0.0248187	9	AT4G08035
AT5G38420	1.51e-06	0.587552	0.636	0.548	0.0288968	9	RBCS2B
AT2G416301	1.54e-06	0.514327	0.526	0.396	0.0294568	9	TFIIB1
AT3G486901	1.57e-06	0.363296	0.364	0.234	0.0300456	9	CXE12
AT3G30775	1.57e-06	0.293085	0.441	0.306	0.0301197	9	ERD5
AT5G052701	1.75e-06	0.450775	0.737	0.576	0.033662	9	CHIL
AT5G25460	1.85e-06	0.364592	0.47	0.328	0.0355696	9	DGR2
AT3G063001	1.88e-06	0.458828	0.332	0.222	0.0360165	9	P4H2
AT2G07080	2.22e-06	0.373209	0.372	0.272	0.0426088	9	AT2G07080
AT1G52040	2.44e-06	0.308774	0.47	0.324	0.0467493	9	MBP1
AT2G32920	3.4e-06	0.4631	0.688	0.571	0.0652704	9	PDIL2-3
AT5G54770	3.65e-06	0.361036	0.943	0.918	0.070069	9	THI1
AT4G152101	3.74e-06	0.273717	0.903	0.785	0.0717767	9	BAM5
AT2G43520	4.77e-06	0.32411	0.324	0.207	0.0915895	9	TI2
AT4G23980	5.67e-06	0.489934	0.543	0.406	0.108721	9	ARF9
AT1G552601	6.47e-06	0.433412	0.656	0.512	0.124166	9	LTPG6
AT5G192901	7.02e-06	0.370524	0.66	0.57	0.134617	9	MAGL16
AT4G38570	7.19e-06	0.643056	0.482	0.378	0.138003	9	PIS2
AT2G36895	9.98e-06	0.366683	0.279	0.174	0.191422	9	AT2G36895
AT1G27300	1.05e-05	0.303142	0.316	0.203	0.201263	9	AT1G27300
AT3G63160	1.17e-05	0.48193	0.413	0.295	0.224386	9	OEP6
AT3G20470	1.17e-05	0.265202	0.457	0.361	0.224388	9	GRP5
AT4G21910	1.24e-05	0.307691	0.599	0.446	0.237786	9	AT4G21910
AT2G22830	1.26e-05	0.382649	0.324	0.218	0.24088	9	SQE2
AT4G34710	1.96e-05	0.476467	0.648	0.561	0.376175	9	ADC2
AT5G19070	2.12e-05	0.288003	0.255	0.156	0.407589	9	AT5G19070
AT3G29200	2.39e-05	0.369709	0.457	0.347	0.4591	9	CM1
AT4G30950	2.63e-05	0.400306	0.648	0.564	0.503873	9	FAD6
AT5G488802	2.71e-05	0.265845	0.68	0.567	0.520663	9	KAT5
AT1G240701	3.03e-05	0.298916	0.49	0.354	0.582223	9	CSLA10
AT5G50210	3.93e-05	0.318868	0.267	0.176	0.753024	9	QS
AT3G25220	4.12e-05	0.463017	0.749	0.675	0.790248	9	FKBP15-1
AT3G154101	4.36e-05	0.25089	0.449	0.319	0.836587	9	AT3G15410
AT1G27630	4.77e-05	0.307169	0.579	0.437	0.915282	9	CYCT1;3
AT2G34810	5.17e-05	0.30305	0.336	0.232	0.992596	9	AtBBE16
AT1G544101	5.38e-05	0.292589	0.984	0.972	1	9	HIRD11
AT1G229301	7.02e-05	0.434658	0.571	0.469	1	9	AT1G22930
AT3G26100	7.25e-05	0.398418	0.425	0.317	1	9	AT3G26100
AT4G17650	7.91e-05	0.281675	0.279	0.182	1	9	AT4G17650
AT5G13390	7.97e-05	0.448555	0.401	0.295	1	9	AT5G13390
AT4G02715	8.84e-05	0.349624	0.421	0.311	1	9	AT4G02715
AT1G049701	9.95e-05	0.363463	0.283	0.19	1	9	LBR-1
AT4G35780	0.000106704	0.39884	0.287	0.189	1	9	STY17
AT5G224301	0.000126382	0.279289	0.534	0.447	1	9	AT5G22430
AT5G18630	0.000132642	0.252277	0.279	0.189	1	9	AT5G18630
AT1G76180	0.000164325	0.280469	0.713	0.638	1	9	ERD14
AT3G24503	0.000176655	0.337622	0.393	0.289	1	9	ALDH2C4
AT5G06580	0.000223186	0.496467	0.344	0.241	1	9	d-LDH
AT1G05490	0.000302011	0.332225	0.287	0.196	1	9	chr31
AT5G663101	0.000350652	0.407977	0.433	0.324	1	9	AT5G66310
AT2G016901	0.000392085	0.257527	0.502	0.376	1	9	VAC1
AT1G034701	0.000397788	0.418329	0.32	0.24	1	9	NET3A
AT2G46170	0.000420286	0.329951	0.324	0.231	1	9	RTNLB5
AT2G05185	0.000425892	0.291197	0.36	0.26	1	9	AT2G05185
AT4G29330	0.000433398	0.350808	0.32	0.229	1	9	DER1
AT1G34340	0.000456969	0.289148	0.591	0.46	1	9	AT1G34340
AT5G20630	0.000465327	0.330154	0.429	0.354	1	9	GER3
AT1G67490	0.000605387	0.292485	0.283	0.197	1	9	GCS1
AT4G29840	0.000617085	0.509005	0.279	0.408	1	9	MTO2
AT3G54290	0.000661853	0.320074	0.251	0.171	1	9	AT3G54290
AT5G246201	0.00067598	0.356106	0.628	0.511	1	9	AT5G24620
AT5G16840	0.000687184	0.262792	0.377	0.285	1	9	BPA1
AT4G203201	0.000719644	0.405854	0.721	0.602	1	9	CTPS4
AT2G01220	0.000840988	0.378961	0.628	0.508	1	9	AT2G01220
AT1G109401	0.000903342	0.489064	0.567	0.485	1	9	SNRK2.4
AT3G05880	0.000938979	0.346892	0.773	0.716	1	9	RCI2A
AT5G59830	0.000975028	0.363233	0.352	0.272	1	9	AT5G59830
AT1G77590	0.000981444	0.273408	0.64	0.556	1	9	LACS9
AT2G36810	0.00103992	0.337156	0.425	0.327	1	9	SGR6
AT2G25590	0.00113003	0.296288	0.389	0.298	1	9	AT2G25590
AT5G06440	0.0012766	0.571074	0.291	0.218	1	9	AT5G06440
AT2G23985	0.0012989	0.337696	0.372	0.289	1	9	AT2G23985
AT1G586021	0.00156615	0.266202	0.336	0.259	1	9	RPP7
AT5G246701	0.00161024	0.469807	0.648	0.553	1	9	EMB2820
AT1G19485	0.00169161	0.292449	0.336	0.249	1	9	AT1G19485
AT1G53780	0.00172826	0.345361	0.555	0.473	1	9	AT1G53780
AT5G08430	0.00183951	0.330585	0.445	0.363	1	9	AT5G08430
AT4G279601	0.00219862	0.283276	0.53	0.433	1	9	UBC9
AT1G684901	0.00237298	0.34997	0.648	0.568	1	9	AT1G68490
AT5G172101	0.00293926	0.299284	0.328	0.244	1	9	AT5G17210
AT3G058701	0.00306615	0.270265	0.377	0.292	1	9	APC11
AT5G48230	0.00345436	0.303447	0.648	0.559	1	9	ACAT2
AT1G757301	0.00470866	0.254906	0.296	0.219	1	9	AT1G75730
AT1G27350	0.00528749	0.275646	0.449	0.36	1	9	AT1G27350
AT5G14700	0.00560219	0.31452	0.34	0.266	1	9	AT5G14700
AT5G28050	0.00565251	0.270007	0.32	0.244	1	9	GSDA
AT5G407601	0.00567966	0.370502	0.51	0.429	1	9	G6PD6
AT4G11220	0.00575538	0.295972	0.421	0.342	1	9	BTI2
AT2G03550	0.00927767	0.276142	0.275	0.221	1	9	AT2G03550
AT1G55810	0.0103513	0.265437	0.324	0.257	1	9	UKL3
AT5G13930	0.0105322	0.279805	0.903	0.901	1	9	TT4
AT5G55790	0.0156349	0.318549	0.364	0.295	1	9	AT5G55790
AT2G35680	0.0182158	0.379282	0.571	0.509	1	9	PTPMT1
AT3G09910	0.019614	0.427311	0.36	0.306	1	9	RABC2b
AT1G23440	0.0199295	0.305194	0.271	0.213	1	9	AT1G23440
AT5G03160	0.0201536	0.357162	0.348	0.29	1	9	P58IPK
AT1G66940	0.0206473	0.296319	0.283	0.226	1	9	AT1G66940
AT1G26780	0.0208332	0.327375	0.283	0.224	1	9	MYB117
AT2G45070	0.0229636	0.25278	0.526	0.469	1	9	SEC61 BETA
AT3G506701	0.0231949	0.463945	0.773	0.776	1	9	U1-70K
AT2G36410	0.0245468	0.304233	0.47	0.422	1	9	AT2G36410
AT2G422701	0.0256845	0.333502	0.437	0.365	1	9	BRR2b
AT5G67170	0.0272508	0.255102	0.267	0.209	1	9	AT5G67170
AT2G16430	0.0277552	0.314633	0.405	0.354	1	9	PAP10
AT1G06470	0.0293802	0.337665	0.304	0.257	1	9	AT1G06470
AT5G64560	0.030222	0.3323	0.393	0.336	1	9	MGT9
AT4G366483	0.0315257	0.328705	0.87	0.871	1	9	AT4G36648
AT5G09660	0.0345795	0.314094	0.389	0.336	1	9	PMDH2
AT4G35240	0.0369366	0.335809	0.316	0.276	1	9	AT4G35240
AT1G524101	0.0387056	0.366945	0.623	0.595	1	9	TSA1
AT2G33860	0.0416621	0.546166	0.692	0.697	1	9	ETT
AT4G25690	0.0435585	0.287214	0.271	0.221	1	9	AT4G25690
AT3G59660	0.0457125	0.292842	0.385	0.312	1	9	BAGP1
AT5G56030	0.0471142	0.274132	0.964	0.961	1	9	HSP81-2
AT1G19570	0.04911	0.267536	0.733	0.707	1	9	DHAR1
AT1G70700	0.049341	0.275062	0.615	0.564	1	9	TIFY7
AT1G66540	1.43e-39	0.374864	0.277	0.027	2.74e-35	10	AT1G66540
AT5G20230	1.46e-39	1.12924	0.506	0.091	2.8e-35	10	BCB
AT3G45970	6.43e-38	0.623195	0.325	0.038	1.23e-33	10	EXLA1
AT5G35735	7.58e-31	0.376731	0.301	0.041	1.45e-26	10	AT5G35735
AT5G53592	7.68e-29	1.04228	0.325	0.051	1.47e-24	10	AT5G53592
AT3G13790	2.38e-27	0.65934	0.337	0.057	4.56e-23	10	ATBFRUCT1
AT2G39350	1.68e-26	0.679891	0.361	0.066	3.21e-22	10	ABCG1
AT1G52890	2.01e-26	0.637781	0.458	0.102	3.85e-22	10	NAC019
AT2G29450	6.23e-26	1.0721	0.675	0.238	1.19e-21	10	GSTU5
AT2G00610	2.6e-25	0.883784	0.265	0.038	4.99e-21	10	AT2G00610
AT5G26340	3.05e-24	0.84469	0.361	0.073	5.85e-20	10	MSS1
AT4G05010	6.46e-24	0.83586	0.41	0.094	1.24e-19	10	FBS3
AT4G31000	2.48e-23	0.546252	0.301	0.053	4.76e-19	10	AT4G31000
AT5G49520	3.09e-22	0.430991	0.337	0.068	5.92e-18	10	WRKY48
AT2G45580	1.73e-21	0.902682	0.325	0.063	3.32e-17	10	CYP76C3
AT2G312202	1.86e-21	0.587072	0.663	0.223	3.57e-17	10	bHLH010
AT5G072302	2.13e-21	0.58575	0.855	0.338	4.08e-17	10	AT5G07230
AT3G61035	3.73e-21	1.66629	0.386	0.09	7.15e-17	10	AT3G61035
AT4G12430	5.39e-21	0.967325	0.398	0.093	1.03e-16	10	TPPF
AT2G37170	1.48e-20	0.34541	0.337	0.071	2.85e-16	10	PIP2B
AT3G595302	2.11e-20	0.716584	0.735	0.293	4.04e-16	10	LAP3
AT5G40350	2.15e-20	0.824077	0.277	0.051	4.12e-16	10	MYB24
AT2G33380	3.41e-20	1.15394	0.627	0.234	6.53e-16	10	RD20
AT3G521302	1.48e-19	0.34428	0.831	0.31	2.84e-15	10	AT3G52130
AT2G40000	1.71e-19	0.736139	0.349	0.08	3.27e-15	10	HSPRO2
AT4G140802	2.23e-19	0.442907	0.831	0.338	4.27e-15	10	MEE48
AT2G19800	3.64e-19	0.893478	0.337	0.078	6.99e-15	10	MIOX2
AT1G05450	3.87e-19	0.662698	0.265	0.049	7.42e-15	10	AT1G05450
AT5G38900	4.51e-19	1.27198	0.277	0.056	8.65e-15	10	PDI
AT4G24000	8.34e-18	0.746422	0.361	0.088	1.6e-13	10	CSLG2
AT1G750302	1.09e-17	0.429441	0.651	0.24	2.09e-13	10	TLP-3
AT1G69870	1.23e-17	1.05789	0.663	0.287	2.37e-13	10	NPF2.13
AT1G71050	4.35e-17	0.945889	0.349	0.091	8.34e-13	10	HIPP20
AT1G277102	5.95e-17	0.460907	0.916	0.394	1.14e-12	10	AT1G27710
AT5G42690	6.1e-17	0.855551	0.253	0.051	1.17e-12	10	AT5G42690
AT5G48180	6.38e-17	0.989945	0.711	0.349	1.22e-12	10	NSP5
AT5G22980	6.53e-17	1.21435	0.337	0.083	1.25e-12	10	scpl47
AT1G685402	1.27e-16	0.31635	0.783	0.345	2.44e-12	10	TKPR2
AT3G24140	1.4e-16	1.29469	0.361	0.099	2.69e-12	10	FMA
AT4G354202	1.64e-16	0.33942	0.916	0.498	3.14e-12	10	DRL1
AT2G184401	1.9e-16	0.899163	0.988	0.925	3.65e-12	10	GUT15
AT5G61740	2.29e-16	0.848183	0.313	0.077	4.39e-12	10	ABCA10
AT5G445402	2.87e-16	0.268574	0.747	0.288	5.5e-12	10	AT5G44540
AT4G11290	3.08e-16	1.05183	0.265	0.057	5.9e-12	10	AT4G11290
AT5G259802	3.28e-16	1.92378	0.711	0.341	6.3e-12	10	TGG2
AT1G02610	3.89e-16	0.445929	0.277	0.06	7.47e-12	10	AT1G02610
AT3G476801	4.36e-16	0.63632	0.301	0.072	8.36e-12	10	AT3G47680
AT3G21230	5.16e-16	0.472249	0.301	0.07	9.9e-12	10	4CL5
AT3G56620	6.32e-16	0.754029	0.289	0.068	1.21e-11	10	UMAMIT10
AT1G695002	7.51e-16	0.339224	0.783	0.331	1.44e-11	10	CYP704B1
AT5G169602	9.54e-16	0.361881	0.627	0.233	1.83e-11	10	AT5G16960
AT1G16960	1.04e-15	0.551523	0.277	0.063	2e-11	10	AT1G16960
AT3G119802	1.35e-15	0.505212	0.663	0.264	2.6e-11	10	MS2
AT5G16970	1.37e-15	0.737875	0.253	0.054	2.63e-11	10	AER
AT5G620802	1.59e-15	0.368353	0.904	0.413	3.06e-11	10	AT5G62080
AT2G47260	2.79e-15	1.52706	0.349	0.1	5.35e-11	10	WRKY23
AT1G19180	3.73e-15	0.597465	0.47	0.163	7.15e-11	10	JAZ1
AT4G01026	6.22e-15	0.869978	0.482	0.179	1.19e-10	10	PYL7
AT2G37180	8.48e-15	0.345225	0.325	0.084	1.63e-10	10	RD28
AT2G348101	1.02e-14	0.741702	0.566	0.232	1.96e-10	10	AtBBE16
AT5G18130	1.39e-14	0.441239	0.301	0.076	2.66e-10	10	AT5G18130
AT1G248801	2.44e-14	0.498917	0.446	0.152	4.69e-10	10	AT1G24880
AT1G629402	3.7e-14	0.472085	0.639	0.257	7.1e-10	10	ACOS5
AT5G333701	3.72e-14	0.403813	0.687	0.29	7.13e-10	10	CUS2
AT1G797001	3.96e-14	0.428284	0.494	0.186	7.59e-10	10	WRI4
AT4G27410	3.99e-14	1.01319	0.325	0.089	7.65e-10	10	RD26
AT4G366484	4.19e-14	0.834154	0.976	0.869	8.03e-10	10	AT4G36648
AT5G19880	4.93e-14	1.00462	0.253	0.059	9.47e-10	10	AT5G19880
AT1G028131	6.71e-14	0.34161	0.422	0.134	1.29e-09	10	AT1G02813
AT3G420522	8.58e-14	0.393168	0.386	0.121	1.65e-09	10	AT3G42052
AT4G31800	9.41e-14	0.559713	0.398	0.131	1.81e-09	10	WRKY18
AT1G65450	9.7e-14	1.29829	0.277	0.07	1.86e-09	10	GLC
AT1G06520	1.27e-13	0.946664	0.337	0.099	2.44e-09	10	GPAT1
AT3G436901	1.36e-13	0.74567	0.398	0.135	2.61e-09	10	AT3G43690
AT4G20480	1.4e-13	0.393679	0.289	0.074	2.69e-09	10	AT4G20480
AT1G757902	1.42e-13	0.293736	0.675	0.283	2.72e-09	10	sks18
AT2G38400	1.54e-13	1.06988	0.614	0.275	2.96e-09	10	AGT3
AT1G764702	1.55e-13	0.455671	0.482	0.172	2.97e-09	10	AT1G76470
AT3G23410	1.95e-13	0.515388	0.265	0.065	3.74e-09	10	FAO3
AT4G387702	2.09e-13	0.498566	0.663	0.305	4e-09	10	PRP4
AT1G72510	2.22e-13	0.71065	0.434	0.152	4.27e-09	10	AT1G72510
AT1G613402	2.3e-13	0.449602	0.494	0.182	4.4e-09	10	FBS1
AT3G249291	2.71e-13	0.5492	0.337	0.098	5.2e-09	10	AT3G24929
AT1G618902	3.11e-13	0.946821	0.795	0.457	5.97e-09	10	AT1G61890
AT1G61560	5.22e-13	2.01947	0.361	0.119	1e-08	10	MLO6
AT4G03420	7.31e-13	0.401362	0.361	0.114	1.4e-08	10	AT4G03420
AT1G768901	8.2e-13	0.361039	0.313	0.09	1.57e-08	10	GT2
AT4G295201	1.03e-12	0.700514	0.651	0.309	1.97e-08	10	SES1
AT2G361901	1.09e-12	0.317612	0.325	0.09	2.1e-08	10	cwINV4
AT2G34850	2.09e-12	0.414425	0.265	0.069	4.01e-08	10	MEE25
AT3G47340	2.15e-12	0.822679	0.373	0.123	4.13e-08	10	ASN1
AT1G479802	2.29e-12	0.484835	0.639	0.272	4.39e-08	10	AT1G47980
AT2G17780	2.51e-12	0.299443	0.277	0.073	4.81e-08	10	MCA2
AT3G44300	2.8e-12	1.50987	0.349	0.116	5.37e-08	10	NIT2
AT4G01593	3.5e-12	0.276191	0.277	0.074	6.71e-08	10	AT4G01593
AT4G01440	4.25e-12	1.54163	0.386	0.141	8.15e-08	10	UMAMIT31
AT5G05600	5.71e-12	0.589834	0.277	0.078	1.1e-07	10	JOX2
AT1G650402	8.47e-12	0.696997	0.542	0.248	1.63e-07	10	Hrd1B
AT1G43160	9.74e-12	0.874128	0.265	0.075	1.87e-07	10	RAP2.6
AT5G65660	1.12e-11	0.734444	0.663	0.356	2.15e-07	10	AT5G65660
AT4G28150	1.18e-11	0.391577	0.313	0.094	2.27e-07	10	AT4G28150
AT1G69530	1.25e-11	0.46752	0.361	0.122	2.39e-07	10	EXPA1
AT5G43330	1.65e-11	0.355265	0.422	0.155	3.17e-07	10	c-NAD-MDH2
AT4G333551	1.84e-11	0.306093	0.458	0.166	3.53e-07	10	AT4G33355
AT3G13450	3.04e-11	0.739632	0.578	0.286	5.82e-07	10	DIN4
AT2G338501	3.31e-11	1.18983	0.361	0.13	6.36e-07	10	AT2G33850
AT3G51860	3.61e-11	0.553301	0.398	0.149	6.92e-07	10	CAX3
AT2G319001	3.65e-11	0.260468	0.434	0.162	7e-07	10	XIF
AT5G169201	4.27e-11	0.271662	0.386	0.132	8.19e-07	10	AT5G16920
AT3G429602	4.8e-11	0.2598	0.614	0.274	9.21e-07	10	ATA1
AT5G59820	5.56e-11	1.04026	0.301	0.097	1.07e-06	10	RHL41
AT3G278101	8.28e-11	0.79133	0.313	0.104	1.59e-06	10	MYB21
AT4G331502	8.49e-11	0.585193	0.675	0.346	1.63e-06	10	LKR
AT4G056312	1.08e-10	0.384942	0.386	0.137	2.08e-06	10	AT4G05631
AT2G229802	1.22e-10	0.438296	0.735	0.387	2.35e-06	10	SCPL13
AT1G70790	1.59e-10	0.598557	0.53	0.247	3.06e-06	10	CAR9
AT5G631601	1.67e-10	0.537889	0.386	0.147	3.21e-06	10	BT1
AT5G224302	1.69e-10	0.417732	0.819	0.445	3.24e-06	10	AT5G22430
AT5G493601	2.23e-10	0.311274	0.349	0.119	4.29e-06	10	BXL1
AT2G398001	2.25e-10	0.665599	0.723	0.415	4.32e-06	10	P5CS1
AT1G73890	2.44e-10	0.471806	0.301	0.094	4.67e-06	10	AT1G73890
AT2G04305	2.65e-10	0.390383	0.325	0.111	5.09e-06	10	AT2G04305
AT1G287102	3.16e-10	0.498761	0.699	0.365	6.06e-06	10	AT1G28710
AT3G473501	3.35e-10	0.433714	0.325	0.109	6.42e-06	10	HSD2
AT5G61560	3.43e-10	0.398597	0.289	0.092	6.58e-06	10	AT5G61560
AT3G154002	3.62e-10	0.38791	0.663	0.332	6.95e-06	10	ATA20
AT5G482102	4.2e-10	0.352607	0.398	0.145	8.05e-06	10	AT5G48210
AT4G32480	4.42e-10	0.646067	0.301	0.102	8.48e-06	10	AT4G32480
AT1G759402	4.92e-10	0.289831	0.627	0.303	9.43e-06	10	ATA27
AT1G160602	5.85e-10	0.4445	0.373	0.14	1.12e-05	10	ADAP
AT5G59050	6.05e-10	0.39406	0.301	0.101	1.16e-05	10	AT5G59050
AT5G66070	6.29e-10	0.470263	0.265	0.08	1.21e-05	10	AtARRE
AT2G04378	7.04e-10	0.286207	0.265	0.077	1.35e-05	10	AT2G04378
AT3G23030	7.07e-10	0.357357	0.301	0.1	1.36e-05	10	IAA2
AT2G20670	7.15e-10	0.64445	0.301	0.099	1.37e-05	10	AT2G20670
AT2G44130	7.22e-10	0.450686	0.301	0.101	1.38e-05	10	KMD3
AT3G120001	7.8e-10	0.576861	0.265	0.082	1.5e-05	10	AT3G12000
AT1G33240	7.95e-10	0.253822	0.41	0.159	1.53e-05	10	GTL1
AT1G12240	9.2e-10	0.569468	0.446	0.195	1.76e-05	10	ATBETAFRUCT4
AT4G349901	1.02e-09	0.469705	0.422	0.172	1.97e-05	10	MYB32
AT2G01670	1.06e-09	0.338262	0.277	0.088	2.03e-05	10	NUDT17
AT1G17380	1.11e-09	0.523731	0.373	0.147	2.14e-05	10	JAZ5
AT3G429501	1.13e-09	0.436706	0.578	0.266	2.16e-05	10	AT3G42950
AT1G131401	1.13e-09	0.288542	0.41	0.16	2.17e-05	10	CYP86C3
AT2G237902	1.34e-09	0.531559	0.735	0.426	2.58e-05	10	AT2G23790
AT3G05640	1.37e-09	0.609864	0.373	0.144	2.64e-05	10	EGR1
AT3G534201	1.51e-09	0.723752	0.783	0.482	2.9e-05	10	PIP2A
AT5G57565	1.55e-09	0.635493	0.47	0.218	2.97e-05	10	AT5G57565
AT4G33770	1.67e-09	0.508424	0.277	0.091	3.2e-05	10	ITPK2
AT5G257701	1.88e-09	0.619118	0.47	0.205	3.62e-05	10	AT5G25770
AT5G61820	2.11e-09	0.615891	0.494	0.229	4.04e-05	10	AT5G61820
AT5G54170	2.2e-09	0.683463	0.398	0.17	4.21e-05	10	AT5G54170
AT3G18830	2.69e-09	0.269745	0.434	0.175	5.16e-05	10	PMT5
AT1G79270	2.81e-09	0.630646	0.289	0.1	5.39e-05	10	ECT8
AT5G285402	2.82e-09	0.644381	0.964	0.904	5.4e-05	10	BIP1
AT1G35320	3.03e-09	0.279371	0.337	0.122	5.81e-05	10	AT1G35320
AT3G272101	3.06e-09	0.294055	0.554	0.257	5.88e-05	10	AT3G27210
AT4G23690	3.17e-09	0.55558	0.253	0.079	6.09e-05	10	DIR6
AT3G55640	3.62e-09	0.365784	0.373	0.148	6.95e-05	10	AT3G55640
AT5G18310	3.92e-09	0.333968	0.47	0.214	7.53e-05	10	AT5G18310
AT2G05940	5.53e-09	0.464645	0.313	0.114	0.000106182	10	RIPK
AT5G48900	6.17e-09	0.433041	0.325	0.124	0.000118433	10	AT5G48900
AT4G080352	7.34e-09	0.595439	0.59	0.322	0.000140721	10	AT4G08035
AT4G02380	7.68e-09	0.45863	0.301	0.107	0.000147292	10	SAG21
AT1G10070	8.43e-09	0.849085	0.301	0.108	0.000161656	10	BCAT-2
AT1G29357	9.4e-09	0.349721	0.313	0.113	0.000180299	10	AT1G29357
AT4G35110	1.05e-08	0.673141	0.361	0.148	0.000201234	10	PEARLI 4
AT5G50570	1.14e-08	0.556573	0.446	0.219	0.000218587	10	SPL13A
AT5G21105	1.37e-08	1.05665	0.675	0.489	0.000261874	10	AT5G21105
AT1G73920	1.4e-08	0.691659	0.554	0.284	0.000267682	10	AT1G73920
AT5G57630	1.69e-08	0.43562	0.373	0.155	0.000325036	10	CIPK21
AT3G508102	1.86e-08	0.44456	0.373	0.153	0.000356451	10	CASPL5C2
AT2G33830	1.86e-08	0.521601	0.783	0.535	0.000356742	10	DRM2
AT1G550201	2.52e-08	1.38058	0.422	0.201	0.000482752	10	LOX1
AT1G265801	2.54e-08	0.640808	0.795	0.622	0.000487617	10	AT1G26580
AT2G36320	2.8e-08	0.435479	0.422	0.186	0.000536533	10	AT2G36320
AT2G15960	2.82e-08	0.419079	0.41	0.19	0.000541304	10	AT2G15960
AT4G35770	2.95e-08	0.713264	0.265	0.094	0.000566144	10	SEN1
AT2G30600	3.06e-08	0.642187	0.578	0.331	0.00058734	10	AT2G30600
AT1G201302	3.08e-08	0.321887	0.566	0.285	0.000590388	10	AT1G20130
AT5G05140	3.23e-08	0.309692	0.349	0.148	0.000619791	10	AT5G05140
AT2G18050	3.5e-08	0.598855	0.265	0.09	0.000671806	10	HIS1-3
AT3G57530	3.85e-08	0.48021	0.361	0.15	0.00073824	10	CPK32
AT3G46620	4.31e-08	0.358567	0.373	0.15	0.000826234	10	RDUF1
AT2G23810	4.33e-08	0.62642	0.458	0.224	0.000830547	10	TET8
AT4G02520	4.4e-08	0.687941	0.337	0.139	0.000844109	10	GSTF2
AT3G24840	4.5e-08	0.370185	0.349	0.139	0.000863584	10	AT3G24840
AT3G06500	4.62e-08	0.892798	0.651	0.427	0.000886348	10	A/N-InvC
AT5G56750	4.71e-08	0.929601	0.542	0.307	0.000904141	10	NDL1
AT3G058801	5.03e-08	0.630683	0.904	0.716	0.000965211	10	RCI2A
AT5G42050	5.64e-08	0.637552	0.578	0.336	0.00108264	10	NRP
AT1G80160	5.74e-08	0.53064	0.265	0.093	0.00110038	10	GLYI7
AT1G56660	6.18e-08	0.858601	0.506	0.272	0.00118503	10	AT1G56660
AT5G222601	6.33e-08	0.257838	0.313	0.114	0.0012152	10	MS1
AT4G09030	7.92e-08	0.473873	0.494	0.248	0.00151953	10	AGP10
AT2G37150	8.06e-08	0.303128	0.325	0.132	0.00154709	10	AT2G37150
AT1G23170	8.17e-08	0.408742	0.313	0.12	0.00156818	10	AT1G23170
AT1G276301	8.78e-08	0.368347	0.711	0.44	0.0016841	10	CYCT1;3
AT1G02850	9.28e-08	0.508362	0.422	0.197	0.00177986	10	BGLU11
AT1G353101	1e-07	0.268811	0.265	0.092	0.00191828	10	MLP168
AT1G761801	1e-07	0.666936	0.855	0.638	0.0019201	10	ERD14
AT5G43450	1.01e-07	1.07843	0.253	0.092	0.00193957	10	AT5G43450
AT4G38810	1.18e-07	0.457908	0.277	0.103	0.00227202	10	AT4G38810
AT1G607101	1.19e-07	0.339383	0.446	0.204	0.00227645	10	ATB2
AT1G77510	1.22e-07	0.57599	0.434	0.206	0.00234253	10	PDIL1-2
AT2G41760	1.26e-07	0.524936	0.422	0.212	0.00240917	10	NTAQ1
AT2G39010	1.27e-07	0.459695	0.506	0.269	0.00243412	10	PIP2E
AT1G611102	1.29e-07	0.27171	0.47	0.216	0.00248109	10	NAC025
AT5G420202	1.33e-07	0.476673	0.952	0.934	0.00255301	10	BIP2
AT5G58350	1.33e-07	0.363293	0.373	0.162	0.00255402	10	WNK4
AT3G49120	1.38e-07	0.514538	0.398	0.187	0.00265384	10	PRXCB
AT2G411701	1.41e-07	0.45931	0.41	0.187	0.00269809	10	AT2G41170
AT1G75390	1.75e-07	0.791181	0.458	0.225	0.00334961	10	bZIP44
AT3G595102	1.93e-07	0.259295	0.325	0.125	0.00369356	10	AT3G59510
AT3G04960	1.94e-07	0.284569	0.398	0.171	0.00371387	10	AT3G04960
AT2G321502	2.07e-07	1.40861	0.554	0.352	0.00396348	10	AT2G32150
AT5G20250	2.35e-07	0.774355	0.494	0.256	0.00451065	10	DIN10
AT3G549601	2.47e-07	0.284633	0.494	0.242	0.00474139	10	PDIL1-3
AT3G104102	2.96e-07	0.365845	0.867	0.61	0.00567885	10	SCPL49
AT1G52565	3.18e-07	0.713347	0.446	0.234	0.00610693	10	AT1G52565
AT4G118302	3.36e-07	0.485249	0.542	0.298	0.00644982	10	PLDGAMMA2
AT3G556301	3.47e-07	0.336873	0.41	0.186	0.0066567	10	DFD
AT5G07440	3.68e-07	1.12802	0.542	0.344	0.00705016	10	GDH2
AT3G486902	3.73e-07	0.425595	0.47	0.236	0.0071564	10	CXE12
AT5G075302	3.92e-07	0.267845	0.578	0.309	0.00751212	10	GRP17
AT3G290301	4.22e-07	0.338468	0.337	0.142	0.00808986	10	EXPA5
AT2G46680	4.43e-07	0.492778	0.313	0.128	0.00849649	10	HB-7
AT3G265102	4.46e-07	0.448551	0.494	0.264	0.0085524	10	AT3G26510
AT5G10800	4.67e-07	0.885411	0.41	0.203	0.00896607	10	AT5G10800
AT1G616801	5.26e-07	0.34923	0.265	0.098	0.0100886	10	TPS14
AT1G217502	5.33e-07	0.525995	0.867	0.735	0.0102256	10	PDIL1-1
AT1G61740	7.2e-07	0.296277	0.361	0.17	0.0138034	10	AT1G61740
AT5G55896	7.75e-07	0.28825	0.289	0.117	0.0148634	10	AT5G55896
AT5G078302	8.36e-07	0.275983	0.53	0.281	0.0160322	10	GUS2
AT4G303501	8.47e-07	0.517262	0.458	0.248	0.0162471	10	SMXL2
AT1G073502	8.76e-07	0.343074	0.482	0.258	0.0167986	10	SR45a
AT4G05020	9.07e-07	0.576084	0.325	0.143	0.0173974	10	NDB2
AT5G66040	9.31e-07	0.568324	0.349	0.159	0.0178597	10	STR16
AT1G204401	9.38e-07	0.591906	0.47	0.249	0.0179867	10	COR47
AT3G163402	1.08e-06	1.10386	0.542	0.347	0.0206634	10	ABCG29
AT1G591241	1.14e-06	0.600678	0.747	0.502	0.0218948	10	AT1G59124
AT4G14930	1.23e-06	0.789799	0.41	0.209	0.0235904	10	AT4G14930
AT4G00750	1.25e-06	0.309061	0.265	0.102	0.0239798	10	AT4G00750
AT3G267401	1.4e-06	0.551649	0.928	0.686	0.0267942	10	CCL
AT5G56870	1.4e-06	0.369366	0.265	0.103	0.0269078	10	BGAL4
AT1G030801	1.47e-06	0.462156	0.904	0.729	0.0282881	10	NET1D
AT3G222001	1.48e-06	0.330376	0.506	0.284	0.0284245	10	POP2
AT1G796401	1.57e-06	0.412421	0.361	0.171	0.0300313	10	AT1G79640
AT1G120801	1.96e-06	0.324764	0.53	0.284	0.0376079	10	AT1G12080
AT3G13310	2.07e-06	0.56317	0.373	0.188	0.0396708	10	DJC66
AT5G64250	2.18e-06	0.732338	0.542	0.307	0.0417592	10	AT5G64250
AT2G39950	2.4e-06	0.270529	0.337	0.155	0.0461061	10	AT2G39950
AT1G316001	2.46e-06	0.466096	0.361	0.17	0.0472554	10	TRM9
AT1G56220	2.56e-06	0.387425	0.94	0.865	0.0491701	10	AT1G56220
AT1G520302	2.73e-06	0.270894	0.783	0.537	0.0523784	10	MBP2
AT5G47910	2.91e-06	0.535126	0.386	0.204	0.055883	10	RBOHD
AT1G63840	3.03e-06	0.311939	0.301	0.128	0.0580689	10	AT1G63840
AT2G29360	3.03e-06	0.389245	0.289	0.122	0.0581753	10	AT2G29360
AT1G247932	3.08e-06	0.343672	0.434	0.236	0.0590851	10	LpxC1
AT2G28410	3.27e-06	0.448586	0.301	0.134	0.0626495	10	AT2G28410
AT1G123201	3.44e-06	0.835922	0.458	0.275	0.0660572	10	AT1G12320
AT5G52310	4.07e-06	0.377672	0.265	0.109	0.0781709	10	LTI78
AT1G214001	4.11e-06	0.672407	0.506	0.293	0.0787834	10	AT1G21400
AT1G48090	4.16e-06	0.448192	0.759	0.509	0.079729	10	AT1G48090
AT3G07700	4.31e-06	0.332105	0.373	0.185	0.0827159	10	SIA1
AT1G53560	4.36e-06	0.601521	0.253	0.105	0.0837311	10	AT1G53560
AT5G51070	4.41e-06	0.486485	0.482	0.288	0.084638	10	ERD1
AT1G65970	4.61e-06	0.402212	0.253	0.103	0.0883774	10	TPX2
AT2G45170	4.69e-06	0.853614	0.566	0.366	0.0899044	10	ATG8E
AT1G23390	4.95e-06	0.371388	0.313	0.141	0.0948798	10	KFB
AT3G19240	5.05e-06	0.379069	0.313	0.142	0.0968215	10	AT3G19240
AT3G531002	5.15e-06	0.427884	0.458	0.236	0.0987869	10	AT3G53100
AT1G12420	5.26e-06	0.488831	0.41	0.225	0.101003	10	ACR8
AT4G14560	5.61e-06	0.325808	0.265	0.111	0.107585	10	IAA1
AT4G27500	6.44e-06	0.459584	0.904	0.827	0.123498	10	PPI1
AT1G31170	6.48e-06	0.279822	0.337	0.161	0.124293	10	SRX
AT1G58180	6.79e-06	0.438314	0.482	0.288	0.130314	10	BCA6
AT5G08170	6.84e-06	0.773618	0.458	0.273	0.131171	10	EMB1873
AT3G626001	6.85e-06	0.470091	0.771	0.572	0.131438	10	ATERDJ3B
AT2G41740	7.77e-06	0.426074	0.494	0.295	0.149077	10	VLN2
AT2G300701	7.98e-06	0.262784	0.482	0.261	0.153131	10	KT1
AT5G22920	8.3e-06	0.352601	0.53	0.318	0.159235	10	RZPF34
AT2G040501	8.49e-06	1.09562	0.337	0.175	0.162794	10	AT2G04050
AT1G66760	8.68e-06	0.698197	0.337	0.171	0.166437	10	AT1G66760
AT3G04970	8.93e-06	0.391748	0.386	0.194	0.171403	10	AT3G04970
AT3G51890	9.65e-06	0.461415	0.289	0.127	0.185213	10	CLC3
AT4G28710	9.93e-06	0.402203	0.542	0.335	0.190467	10	XIH
AT4G324601	1.21e-05	0.858179	0.494	0.3	0.231597	10	BDX
AT5G50100	1.25e-05	0.330361	0.265	0.118	0.239645	10	DCC1
AT1G53000	1.26e-05	0.720272	0.398	0.207	0.241435	10	CKS
AT2G35060	1.33e-05	0.576177	0.386	0.21	0.255158	10	KUP11
AT1G44350	1.33e-05	0.336443	0.313	0.146	0.255738	10	ILL6
AT1G58848	1.4e-05	0.316199	0.506	0.303	0.267992	10	AT1G58848
AT1G726102	1.47e-05	0.399029	0.602	0.391	0.281687	10	GER1
AT1G092102	1.53e-05	0.835953	0.904	0.855	0.292955	10	CRT1b
AT2G368951	1.61e-05	0.314656	0.349	0.177	0.309649	10	AT2G36895
AT4G30550	1.63e-05	0.31673	0.47	0.25	0.313036	10	GGP3
AT1G78080	1.74e-05	0.359004	0.867	0.668	0.333148	10	RAP2.4
AT5G59220	1.83e-05	0.533713	0.398	0.224	0.350774	10	HAI1
AT4G166602	1.84e-05	0.389118	0.819	0.635	0.352141	10	HSP70
AT5G09880	1.84e-05	0.420861	0.855	0.647	0.352186	10	AT5G09880
AT1G665901	1.91e-05	0.330624	0.602	0.406	0.365947	10	COX19-1
AT5G07990	1.92e-05	0.5046	0.422	0.24	0.368695	10	TT7
AT4G200502	1.94e-05	0.343237	0.398	0.216	0.371592	10	QRT3
AT2G36800	2.25e-05	0.537698	0.253	0.112	0.430942	10	DOGT1
AT5G031601	2.54e-05	0.388156	0.47	0.29	0.486573	10	P58IPK
AT5G17440	2.6e-05	0.378551	0.639	0.448	0.498322	10	LUC7B
AT1G32920	2.64e-05	0.562882	0.422	0.246	0.506369	10	AT1G32920
AT5G15530	2.78e-05	0.561958	0.337	0.18	0.533438	10	BCCP2
AT5G260001	2.78e-05	1.78651	0.916	0.921	0.534043	10	TGG1
AT4G13340	2.84e-05	0.455058	0.313	0.153	0.544046	10	LRX3
AT4G38060	3.04e-05	0.380129	0.41	0.224	0.584006	10	CCI2
AT1G04910	3.12e-05	0.507006	0.398	0.229	0.599296	10	AT1G04910
AT4G19110	3.26e-05	0.414696	0.916	0.743	0.625117	10	AT4G19110
AT1G80940	3.42e-05	0.318127	0.398	0.218	0.656852	10	AT1G80940
AT2G36270	3.63e-05	0.42193	0.253	0.114	0.696756	10	ABI5
AT5G39050	3.76e-05	0.422855	0.361	0.193	0.720751	10	PMAT1
AT1G05805	3.83e-05	0.300094	0.398	0.219	0.735682	10	AKS2
AT3G55980	3.96e-05	0.47711	0.265	0.127	0.759126	10	SZF1
AT1G77680	3.98e-05	0.260243	0.446	0.259	0.763223	10	RRP44B
AT2G19810	4.09e-05	0.514211	0.458	0.293	0.785432	10	OZF1
AT3G02070	4.34e-05	0.387794	0.458	0.263	0.83167	10	AT3G02070
AT1G042201	4.69e-05	0.485229	0.518	0.32	0.899105	10	KCS2
AT1G273301	4.75e-05	0.39995	0.614	0.412	0.910589	10	AT1G27330
AT1G13390	4.85e-05	0.393199	0.542	0.357	0.929742	10	AT1G13390
AT4G393901	4.88e-05	0.327443	0.325	0.16	0.935605	10	NST-K1
AT5G549401	4.99e-05	0.295834	0.361	0.19	0.956926	10	AT5G54940
AT5G252801	5.21e-05	0.649382	0.675	0.5	0.999218	10	AT5G25280
AT1G75750	5.25e-05	0.291414	0.253	0.11	1	10	GASA1
AT4G38470	5.27e-05	0.374235	0.482	0.291	1	10	STY46
AT3G59940	5.46e-05	0.643829	0.386	0.23	1	10	KMD4
AT3G451402	5.5e-05	0.379479	0.639	0.462	1	10	LOX2
AT4G08510	5.55e-05	0.323435	0.434	0.239	1	10	AT4G08510
AT3G146601	5.68e-05	0.283617	0.337	0.172	1	10	CYP72A13
AT3G050202	5.74e-05	0.262359	0.566	0.372	1	10	ACP1
AT3G16785	5.81e-05	0.263626	0.434	0.257	1	10	PLDP1
AT1G05680	5.82e-05	0.851637	0.373	0.213	1	10	UGT74E2
AT2G02710	6.04e-05	0.590549	0.361	0.2	1	10	PLPB
AT5G557901	6.63e-05	0.397981	0.482	0.296	1	10	AT5G55790
AT4G11800	6.65e-05	0.572009	0.361	0.207	1	10	AT4G11800
AT5G42900	6.76e-05	0.40646	0.458	0.258	1	10	COR27
AT1G07220	6.9e-05	0.553191	0.446	0.271	1	10	AT1G07220
AT1G20100	6.97e-05	0.394436	0.952	0.915	1	10	AT1G20100
AT2G471602	7.11e-05	0.423018	0.53	0.325	1	10	BOR1
AT1G20970	7.17e-05	0.455752	0.627	0.484	1	10	AT1G20970
AT3G04730	7.2e-05	0.533665	0.602	0.425	1	10	IAA16
AT1G733901	7.36e-05	0.495217	0.398	0.242	1	10	AT1G73390
AT1G789602	7.36e-05	1.46385	0.494	0.327	1	10	LUP2
AT1G527101	8.13e-05	0.510758	0.663	0.546	1	10	AT1G52710
AT4G12290	8.34e-05	0.32819	0.361	0.197	1	10	AT4G12290
AT4G33940	8.58e-05	0.50297	0.361	0.202	1	10	AT4G33940
AT3G11620	8.69e-05	0.407208	0.41	0.234	1	10	AT3G11620
AT1G32230	8.8e-05	0.599897	0.94	0.843	1	10	RCD1
AT5G20120	8.82e-05	0.355748	0.325	0.169	1	10	AT5G20120
AT3G58010	8.83e-05	0.705255	0.41	0.243	1	10	PGL34
AT1G55110	9.34e-05	0.431016	0.554	0.347	1	10	IDD7
AT4G320602	9.38e-05	0.397764	0.892	0.799	1	10	MICU
AT5G619601	9.5e-05	0.274294	0.771	0.613	1	10	ML1
AT1G308201	9.6e-05	0.415501	0.711	0.488	1	10	CTPS1
AT1G63490	9.64e-05	0.456711	0.53	0.332	1	10	JMJ17
AT5G248101	9.68e-05	0.322712	0.602	0.389	1	10	AT5G24810
AT3G58640	9.83e-05	0.58821	0.47	0.299	1	10	AT3G58640
AT5G384301	0.000100581	0.258566	0.867	0.692	1	10	RBCS1B
AT1G357201	0.000100694	0.412986	0.446	0.266	1	10	ANNAT1
AT5G49760	0.000101257	0.353872	0.349	0.185	1	10	AT5G49760
AT4G377601	0.000105922	0.369843	0.41	0.231	1	10	SQE3
AT2G368101	0.000116269	0.288523	0.53	0.329	1	10	SGR6
AT2G45290	0.000116967	0.617729	0.337	0.195	1	10	TKL2
AT2G35020	0.000117872	0.38497	0.446	0.279	1	10	GlcNAc1pUT2
AT3G17330	0.000118508	0.475766	0.253	0.122	1	10	ECT6
AT1G25560	0.000118824	0.26129	0.289	0.143	1	10	TEM1
AT4G05050	0.000119757	0.463071	0.88	0.843	1	10	UBQ11
AT5G22120	0.000120145	0.263594	0.349	0.185	1	10	AT5G22120
AT5G52450	0.0001211	0.452464	0.253	0.123	1	10	AT5G52450
AT5G45710	0.000135636	0.421901	0.349	0.192	1	10	RHA1
AT5G617901	0.00013808	0.477789	0.904	0.844	1	10	CNX1
AT2G18700	0.000138347	0.474125	0.41	0.253	1	10	TPS11
AT5G66810	0.000138722	0.357425	0.373	0.207	1	10	AT5G66810
AT4G19410	0.000141395	0.328156	0.651	0.462	1	10	PAE7
AT4G13050	0.00014618	0.519998	0.398	0.231	1	10	FATA2
AT2G15530	0.000147015	0.263891	0.446	0.265	1	10	MBR1
AT1G69750	0.000150469	0.560367	0.494	0.332	1	10	COX19-2
AT1G653702	0.000151863	0.471895	0.554	0.402	1	10	AT1G65370
AT2G388001	0.00016204	0.266291	0.47	0.271	1	10	AT2G38800
AT1G02120	0.000162373	0.461811	0.699	0.538	1	10	VAD1
AT1G26770	0.000170374	0.442196	0.434	0.257	1	10	EXPA10
AT2G435301	0.000171433	0.465176	0.542	0.376	1	10	AT2G43530
AT4G31750	0.00017536	0.427539	0.325	0.18	1	10	WIN2
AT2G38870	0.000175612	0.700334	0.277	0.148	1	10	AT2G38870
AT3G57550	0.000179935	0.498451	0.458	0.297	1	10	AGK2
AT3G20015	0.000183362	0.323242	0.325	0.177	1	10	AT3G20015
AT3G52490	0.000193832	0.307564	0.265	0.128	1	10	SMXL3
AT2G028101	0.000194943	0.430687	0.301	0.156	1	10	UTR1
AT4G17870	0.000200188	0.356476	0.434	0.261	1	10	PYR1
AT3G62830	0.000204589	0.329077	0.53	0.337	1	10	AUD1
AT4G171401	0.000207038	0.526915	0.807	0.686	1	10	AT4G17140
AT5G63790	0.000224302	0.452872	0.265	0.135	1	10	NAC102
AT2G05380	0.000248095	0.846585	0.699	0.546	1	10	GRP3S
AT2G39470	0.000249374	0.271686	0.313	0.16	1	10	PnsL1
AT3G52340	0.000250703	0.292558	0.434	0.259	1	10	SPP2
AT1G75860	0.000263665	0.468268	0.735	0.545	1	10	AT1G75860
[truncated: 293 more rows]

## Sheet: table S2
gene_id	gene_short_name	cell_group	marker_score	mean_expression	fraction_expressing	specificity	pseudo_R2	marker_test_p_value	marker_test_q_value
AT2G33830	AT2G33830	1	0.105266	48.1915	0.743945	0.141498	0.0725598	2.27414e-22	7.85289e-17
AT2G05380	GRP3S	1	0.10709	37.2476	0.764706	0.14004	0.0701618	1.13739e-21	3.92753e-16
AT2G32150	AT2G32150	1	0.0691143	27.8717	0.49481	0.139679	0.0320906	1.2284e-10	4.2418e-05
AT3G59940	AT3G59940	1	0.0542739	6.37395	0.380623	0.142592	0.0319018	1.39292e-10	4.80991e-05
AT1G24260	2024-09-03	1	0.0772655	18.8349	0.560554	0.137838	0.024352	2.13446e-08	0.00737056
AT2G04050	AT2G04050	1	0.0575518	8.22387	0.311419	0.184805	0.0219041	1.09558e-07	0.0378317
AT2G18193	AT2G18193	1	0.0504443	8.41694	0.356401	0.141538	0.0209806	2.03249e-07	0.0701845
AT4G34850	LAP5	1	0.0452288	14.7801	0.311419	0.145235	0.0205278	2.75224e-07	0.095038
AT3G51830	SAC8	1	0.0541556	7.73908	0.384083	0.141	0.0198708	4.27429e-07	0.147596
AT1G05680	UGT74E2	1	0.050349	7.67444	0.352941	0.142656	0.0189768	7.7841e-07	0.268794
AT1G32700	AT1G32700	1	0.0509672	7.18566	0.370242	0.137659	0.0181702	1.33779e-06	0.461953
AT5G01750	AT5G01750	1	0.0728847	14.0081	0.529412	0.137671	0.0171047	2.7383e-06	0.945569
AT1G28610	AT1G28610	1	0.0469392	8.70422	0.33218	0.141306	0.0170956	2.7551e-06	0.951371
AT2G38400	AGT3	1	0.05542	13.321	0.342561	0.161782	0.0165158	4.07042e-06	1
AT4G33940	AT4G33940	1	0.0485024	7.10102	0.294118	0.164908	0.014291	1.82778e-05	1
AT1G67300	AT1G67300	1	0.058164	11.1502	0.411765	0.141255	0.00861931	0.000883127	1
AT1G58350	ZW18	1	0.0653857	12.9786	0.480969	0.135946	0.00749029	0.00193876	1
AT4G10360	AT4G10360	1	0.0538807	10.929	0.318339	0.169256	0.00515966	0.0101206	1
AT3G24010	ING1	1	0.0492445	10.0993	0.356401	0.138171	0.00269432	0.0632	1
AT5G36740	AT5G36740	1	0.0446348	4.76744	0.32526	0.137228	0.00171471	0.138375	1
AT3G59270	AT3G59270	2	0.0523468	14.0218	0.333333	0.15704	0.0244324	3.55411e-07	0.122728
AT2G41230	ORS1	2	0.0558983	12.8874	0.34359	0.162689	0.0186004	9.01122e-06	1
AT2G39980	AT2G39980	2	0.0525965	9.07495	0.374359	0.140497	0.0164707	2.95633e-05	1
AT5G06270	AT5G06270	2	0.0520055	13.8393	0.415385	0.125198	0.0145916	8.47502e-05	1
AT3G14740	AT3G14740	2	0.042715	10.1292	0.282051	0.151444	0.0141867	0.000106422	1
AT1G01130	AT1G01130	2	0.0542735	10.1842	0.410256	0.132292	0.0134182	0.000164084	1
AT1G12370	PHR1	2	0.0573408	11.6783	0.430769	0.133113	0.0116221	0.000453573	1
AT4G19610	AT4G19610	2	0.0558526	10.6944	0.441026	0.126642	0.011414	0.000510539	1
AT4G23060	IQD22	2	0.0532367	10.9919	0.410256	0.129765	0.0109885	0.000650531	1
AT1G01940	AT1G01940	2	0.0501074	13.6874	0.338462	0.148045	0.0107929	0.000727324	1
AT5G26680	AT5G26680	2	0.0610008	16.8301	0.471795	0.129295	0.0104564	0.000881468	1
AT2G40550	ETG1	2	0.0472109	7.81949	0.358974	0.131516	0.0103957	0.000912634	1
AT3G24340	CHR40	2	0.0427903	8.22532	0.266667	0.160464	0.00981008	0.00127653	1
AT2G27880	AGO5	2	0.0424797	10.8114	0.328205	0.12943	0.00737289	0.00524108	1
AT5G57015	ckl12	2	0.0446167	9.75143	0.333333	0.13385	0.00696486	0.00666041	1
AT3G15950	NAI2	2	0.0400657	9.5682	0.302564	0.13242	0.00620929	0.0104144	1
AT5G57890	AT5G57890	2	0.0406609	7.34543	0.323077	0.125855	0.00589691	0.0125459	1
AT1G79920	Hsp70-15	2	0.0644795	9.26553	0.507692	0.127005	0.00560722	0.0149231	1
AT4G16180	AT4G16180	2	0.0506906	12.1042	0.410256	0.123558	0.0055409	0.0155298	1
AT1G77470	RFC3	2	0.0423173	11.8114	0.333333	0.126952	0.0036858	0.0484748	1
AT5G01370	ACI1	3	0.174734	59.3783	0.594737	0.2938	0.101245	3.15539e-25	1.0896e-19
AT5G05940	ROPGEF5	3	0.115206	10.6379	0.426316	0.270237	0.0994043	8.65397e-25	2.98832e-19
AT1G09515	AT1G09515	3	0.110719	12.3117	0.415789	0.266285	0.0898377	1.62315e-22	5.60492e-17
AT1G17480	IQD7	3	0.112579	14.779	0.452632	0.248722	0.0875129	5.77683e-22	1.99481e-16
AT3G52900	AT3G52900	3	0.125888	28.138	0.484211	0.259986	0.0716897	3.19235e-18	1.10236e-12
AT3G20860	NEK5	3	0.0819126	9.9438	0.294737	0.277918	0.067546	3.0305e-17	1.04647e-11
AT4G00460	ROPGEF3	3	0.102797	19.5144	0.268421	0.382969	0.0664357	5.53678e-17	1.91192e-11
AT5G05180	AT5G05180	3	0.0910691	14.0166	0.457895	0.198887	0.0659529	7.19507e-17	2.48454e-11
AT3G44960	AT3G44960	3	0.0786769	8.20548	0.321053	0.245059	0.062853	3.86708e-16	1.33535e-10
AT5G02430	AT5G02430	3	0.0804364	5.65087	0.326316	0.246499	0.0567185	1.075e-14	3.71211e-09
AT1G61450	AT1G61450	3	0.090526	13.464	0.442105	0.204761	0.0538389	5.11382e-14	1.76586e-08
AT2G26180	IQD6	3	0.0924313	14.9077	0.431579	0.21417	0.0490762	6.73853e-13	2.3269e-07
AT4G00950	MEE47	3	0.0702042	9.32865	0.268421	0.261545	0.0415424	3.97645e-11	1.37312e-05
AT5G42720	AT5G42720	3	0.0623513	7.56504	0.273684	0.227822	0.0326211	4.99191e-09	0.00172377
AT4G29920	AT4G29920	3	0.0607389	10.2314	0.3	0.202463	0.0306047	1.49069e-08	0.00514752
AT2G44690	ARAC9	3	0.0458962	6.974	0.2	0.229481	0.0295704	2.61373e-08	0.00902553
AT5G05160	RUL1	3	0.0560172	7.74221	0.247368	0.226452	0.0294079	2.85491e-08	0.00985833
AT5G22794	AT5G22794	3	0.0514004	3.14476	0.231579	0.221956	0.0273706	8.63778e-08	0.0298273
AT2G46380	AT2G46380	3	0.0473066	5.08061	0.189474	0.249674	0.0230522	9.07862e-07	0.313496
AT5G00445	AT5G00445	3	0.0636754	10.0411	0.3	0.212251	0.0211211	2.60806e-06	0.900594
AT2G33630	AT2G33630	4	0.046277	7.35187	0.33871	0.136627	0.0125845	0.000313781	1
AT2G04050	AT2G04050	4	0.0612169	10.2898	0.27957	0.218968	0.0117956	0.000485595	1
AT1G33055	AT1G33055	4	0.0460907	9.28403	0.274194	0.168095	0.0105289	0.000982369	1
AT2G18193	AT2G18193	4	0.0450262	8.63957	0.311828	0.144394	0.00849423	0.00308238	1
AT3G07310	AT3G07310	4	0.0467137	5.90067	0.354839	0.131648	0.0082527	0.00353472	1
AT5G56350	AT5G56350	4	0.0690851	21.526	0.526882	0.131121	0.00821191	0.00361752	1
AT2G39705	RTFL8	4	0.0429662	8.63481	0.27957	0.153687	0.00799729	0.00408683	1
AT3G19100	AT3G19100	4	0.0614685	9.76412	0.467742	0.131416	0.00783171	0.00449085	1
AT1G25280	TLP10	4	0.0457804	6.91912	0.349462	0.131002	0.00721835	0.00637689	1
AT4G15760	MO1	4	0.0532391	13.6975	0.354839	0.150038	0.00699157	0.00726403	1
AT5G57123	AT5G57123	4	0.0467543	8.9094	0.311828	0.149936	0.00568554	0.0154999	1
AT2G01150	RHA2B	4	0.0503902	4.85525	0.284946	0.176841	0.00564269	0.0158943	1
AT1G52565	AT1G52565	4	0.0433345	9.00194	0.290323	0.149263	0.005501	0.0172736	1
AT5G67030	ABA1	4	0.0467774	8.44395	0.33871	0.138105	0.00518201	0.0208496	1
AT5G15400	AT5G15400	4	0.0597502	11.3116	0.435484	0.137204	0.00494884	0.0239421	1
AT1G70570	AT1G70570	4	0.048536	9.13877	0.370968	0.130836	0.00417468	0.0381009	1
AT1G12320	AT1G12320	4	0.0424163	4.55627	0.311828	0.136025	0.00417376	0.038122	1
AT5G19120	AT5G19120	4	0.0460669	13.6131	0.333333	0.138201	0.00225763	0.127329	1
AT2G47000	ABCB4	4	0.0416962	8.0536	0.301075	0.138491	0.00201724	0.149522	1
AT5G22000	RHF2A	4	0.0422085	10.3662	0.290323	0.145385	0.00023671	0.621584	1
AT4G33270	CDC20.1	5	0.34044	270.599	1	0.34044	0.652046	5.4189e-169	1.87121e-163
AT4G33260	CDC20.2	5	0.358031	234.459	1	0.358031	0.624523	8.27702e-161	2.85815e-155
AT5G13840	FZR3	5	0.314003	202.705	0.994475	0.315747	0.527533	6.60943e-133	2.28232e-127
AT1G63100	AT1G63100	5	0.334393	142.721	0.994475	0.336251	0.500605	2.09639e-125	7.23907e-120
AT3G51740	IMK2	5	0.289398	156.986	0.961326	0.30104	0.406085	7.42666e-100	2.56451e-94
AT5G56120	AT5G56120	5	0.291753	71.7703	0.933702	0.312469	0.389167	2.09676e-95	7.24037e-90
AT1G78865	AT1G78865	5	0.286233	136.703	0.933702	0.306558	0.344545	7.78804e-84	2.6893e-78
AT4G09240	AT4G09240	5	0.228217	15.7961	0.662983	0.344228	0.253908	4.75353e-61	1.64145e-55
AT5G37247	AT5G37247	5	0.224289	31.0807	0.574586	0.39035	0.219918	9.75992e-53	3.37022e-47
AT5G00715	AT5G00715	5	0.213808	23.28	0.657459	0.325204	0.201579	2.65872e-48	9.18087e-43
AT1G04425	AT1G04425	5	0.195249	37.3101	0.618785	0.315536	0.191896	5.65911e-46	1.95416e-40
AT5G37240	AT5G37240	5	0.175025	19.8054	0.491713	0.355949	0.151572	2.23649e-36	7.72288e-31
AT5G05445	AT5G05445	5	0.0621321	1.4389	0.116022	0.53552	0.070817	1.38211e-17	4.7726e-12
AT5G66607	AT5G66607	5	0.0691198	2.40637	0.121547	0.568667	0.0692052	3.24188e-17	1.11946e-11
AT3G05260	AT3G05260	5	0.0661295	3.02392	0.160221	0.412739	0.0654988	2.30017e-16	7.94275e-11
AT3G01235	AT3G01235	5	0.0642105	4.02794	0.138122	0.464884	0.0633168	7.28501e-16	2.5156e-10
AT3G28153	AT3G28153	5	0.0705464	4.55216	0.171271	0.4119	0.057687	1.42327e-14	4.91471e-09
AT3G02125	AT3G02125	5	0.0490049	2.67424	0.121547	0.403177	0.0534553	1.32708e-13	4.58257e-08
AT1G14260	AT1G14260	5	0.0637798	4.71601	0.209945	0.303793	0.052378	2.34248e-13	8.08885e-08
AT1G03240	AT1G03240	5	0.0468161	2.37703	0.0883978	0.529607	0.0355871	1.64389e-09	0.000567656
AT3G45930	AT3G45930	6	0.126899	93.1754	0.910112	0.139433	0.0600612	5.41574e-15	1.87012e-09
AT3G25640	AT3G25640	6	0.046439	4.63672	0.337079	0.137769	0.0234387	1.14445e-06	0.395192
AT4G27060	TOR1	6	0.0607311	9.22251	0.370787	0.16379	0.0224582	1.91962e-06	0.662869
AT1G49475	AT1G49475	6	0.0439486	8.20082	0.297753	0.147601	0.0193163	1.01163e-05	1
AT3G50870	MNP	6	0.0587657	8.65658	0.426966	0.137636	0.0181308	1.89809e-05	1
AT3G52420	OEP7	6	0.050986	6.91429	0.376404	0.135455	0.0148752	0.000107796	1
AT1G68640	PAN	6	0.0698789	13.6385	0.477528	0.146335	0.0145863	0.000125847	1
AT5G08020	RPA70B	6	0.0519017	10.6186	0.353933	0.146643	0.0128044	0.00032819	1
AT4G22300	SOBER1	6	0.0467832	7.98639	0.292135	0.160143	0.0125224	0.00038219	1
AT4G31615	AT4G31615	6	0.0454685	6.02798	0.303371	0.149878	0.0113703	0.000713452	1
AT1G25510	AT1G25510	6	0.0620715	12.7577	0.44382	0.139857	0.0112719	0.000752677	1
AT3G02040	SRG3	6	0.042266	6.57791	0.247191	0.170985	0.010917	0.00091301	1
AT3G09700	AT3G09700	6	0.0464474	7.35449	0.303371	0.153104	0.0106552	0.00105301	1
AT5G11340	AT5G11340	6	0.0419981	9.94617	0.303371	0.138438	0.00993883	0.00155781	1
AT1G65350	UBQ13	6	0.044013	2.12826	0.275281	0.159884	0.00968367	0.00179177	1
AT2G46230	AT2G46230	6	0.0659326	13.7016	0.477528	0.138071	0.00951561	0.00196502	1
AT4G20325	AT4G20325	6	0.0520962	10.4494	0.359551	0.144893	0.00909538	0.00247633	1
AT5G02270	ABCI20	6	0.0439137	8.61816	0.297753	0.147484	0.00720837	0.00706941	1
AT3G53850	AT3G53850	6	0.0523974	17.288	0.382022	0.137158	0.00654945	0.0102486	1
AT1G31150	AT1G31150	6	0.0454574	8.44135	0.314607	0.144489	0.0059739	0.0142149	1
AT3G05830	AT3G05830	7	0.0814826	15.6587	0.573099	0.142179	0.0284199	1.15328e-07	0.0398242
AT1G20060	AT1G20060	7	0.0695763	16.217	0.497076	0.139971	0.0249109	7.01265e-07	0.242155
AT4G38100	AT4G38100	7	0.0665255	18.2583	0.45614	0.145844	0.0156764	8.42781e-05	1
AT3G57980	AT3G57980	7	0.0438191	7.12002	0.274854	0.159427	0.01057	0.00125094	1
AT3G12480	NF-YC11	7	0.0621438	13.7968	0.444444	0.139824	0.00730669	0.00731521	1
AT3G12010	AT3G12010	7	0.0572614	11.3148	0.438596	0.130556	0.00677977	0.00978064	1
AT1G71920	HISN6B	7	0.0475924	4.88364	0.280702	0.169548	0.00647605	0.0115737	1
AT1G64385	AT1G64385	7	0.0496699	11.6187	0.374269	0.132712	0.00603056	0.0148348	1
AT3G58570	AT3G58570	7	0.054609	10.3838	0.415205	0.131523	0.0044281	0.0368511	1
AT1G09330	AT1G09330	7	0.0480366	9.46522	0.321637	0.14935	0.00380325	0.0530619	1
AT4G23860	AT4G23860	7	0.0508323	11.4182	0.368421	0.137973	0.00361895	0.0591698	1
AT1G75710	AT1G75710	7	0.0477755	10.2511	0.309942	0.154144	0.00349907	0.0635405	1
AT1G58180	BCA6	7	0.0445922	9.43187	0.339181	0.13147	0.00319587	0.0762068	1
AT1G56210	AT1G56210	7	0.0450769	11.0558	0.327485	0.137646	0.00299883	0.0858757	1
AT3G23910	AT3G23910	7	0.0448771	7.47922	0.315789	0.142111	0.00278815	0.0977009	1
AT5G48720	XRI1	7	0.0559631	14.1556	0.432749	0.12932	0.00212617	0.148148	1
AT4G35950	RAC6	7	0.0583973	17.536	0.403509	0.144724	0.00205896	0.15472	1
AT2G45790	PMM	7	0.044869	10.6321	0.350877	0.127877	0.0013641	0.246774	1
AT1G25350	OVA9	7	0.0728312	25.8407	0.538012	0.135371	0.00121689	0.273987	1
AT1G09010	AT1G09010	7	0.0469773	14.4862	0.350877	0.133885	0.00064277	0.426616	1
AT1G78865	AT1G78865	8	0.192354	85.839	0.892216	0.215591	0.181356	1.40825e-41	4.86285e-36
AT5G37247	AT5G37247	8	0.140523	19.1725	0.520958	0.269739	0.147399	6.85435e-34	2.36689e-28
AT1G76310	CYCB2;4	8	0.157271	31.0028	0.820359	0.19171	0.14146	1.48103e-32	5.11419e-27
AT4G01730	AT4G01730	8	0.151457	34.3525	0.796407	0.190176	0.133461	9.19318e-31	3.17452e-25
AT5G24206	AT5G24206	8	0.125102	14.4216	0.491018	0.254782	0.125545	5.40482e-29	1.86635e-23
AT3G46616	AT3G46616	8	0.118113	8.47116	0.431138	0.273956	0.121039	5.46971e-28	1.88876e-22
AT1G09115	AT1G09115	8	0.102631	5.12787	0.389222	0.263683	0.0926873	1.06597e-21	3.68093e-16
AT5G37240	AT5G37240	8	0.106383	12.4594	0.42515	0.250225	0.0907779	2.81448e-21	9.71874e-16
AT3G10310	AT3G10310	8	0.12995	22.7257	0.646707	0.200941	0.087072	1.84965e-20	6.38707e-15
AT1G43310	AT1G43310	8	0.0783352	3.03768	0.371257	0.211	0.0758102	5.58624e-18	1.929e-12
AT1G09515	AT1G09515	8	0.0773288	8.18943	0.39521	0.195665	0.0644692	1.73028e-15	5.97485e-10
AT3G46617	AT3G46617	8	0.058649	3.14519	0.257485	0.227777	0.0621219	5.66295e-15	1.95548e-09
AT3G27730	RCK	8	0.0756458	6.91826	0.389222	0.194351	0.0604949	1.28784e-14	4.44706e-09
AT3G44765	AT3G44765	8	0.0597027	3.97938	0.209581	0.284867	0.0510828	1.48824e-12	5.13908e-07
AT3G44770	AT3G44770	8	0.0573577	5.21483	0.281437	0.203803	0.0454536	2.54662e-11	8.79378e-06
AT1G07880	ATMPK13	8	0.0830851	15.9642	0.317365	0.261796	0.044496	4.12854e-11	1.42563e-05
AT1G09535	AT1G09535	8	0.0770266	8.73409	0.215569	0.357318	0.0404275	3.21711e-10	0.000111091
AT4G28430	AT4G28430	8	0.0589071	5.77961	0.287425	0.204948	0.0369363	1.87538e-09	0.000647592
AT5G00540	AT5G00540	8	0.0591337	2.20803	0.251497	0.235127	0.0319203	2.36866e-08	0.00817927
AT5G37793	AT5G37793	8	0.0492181	2.23288	0.197605	0.249074	0.0265149	3.66876e-07	0.126687
AT3G21755	AT3G21755	9	0.141691	26.1985	0.595588	0.237901	0.112578	2.50233e-23	8.64083e-18
AT4G15440	HPL1	9	0.0974495	24.3166	0.411765	0.236663	0.0753397	4.91475e-16	1.69712e-10
AT2G38170	CAX1	9	0.130678	22.1969	0.580882	0.224964	0.0747795	6.32103e-16	2.18273e-10
AT4G16860	RPP4	9	0.081653	15.0949	0.345588	0.236273	0.0564641	2.34218e-12	8.08783e-07
AT5G24155	AT5G24155	9	0.0675719	2.97491	0.176471	0.382908	0.0537199	8.01629e-12	2.76812e-06
AT1G01280	CYP703A2	9	0.0790785	15.3129	0.330882	0.238993	0.0518227	1.87668e-11	6.48039e-06
AT1G79529	AT1G79529	9	0.075807	10.5365	0.345588	0.219356	0.0503527	3.62779e-11	1.25272e-05
AT1G37130	NIA2	9	0.0661668	7.79385	0.286765	0.230736	0.0375242	1.14871e-08	0.00396665
AT5G28020	CYSD2	9	0.0647865	5.64384	0.242647	0.266999	0.0340823	5.40339e-08	0.0186585
AT2G42530	COR15B	9	0.0503631	6.30089	0.198529	0.253681	0.0335529	6.85796e-08	0.0236814
AT2G15880	AT2G15880	9	0.0606177	4.84636	0.213235	0.284276	0.0308572	2.31113e-07	0.079806
AT3G05180	AT3G05180	9	0.0565671	7.66375	0.235294	0.24041	0.0289338	5.50663e-07	0.190151
AT5G57630	CIPK21	9	0.0662263	8.72523	0.294118	0.225169	0.0282275	7.57724e-07	0.261651
AT3G14650	CYP72A11	9	0.058336	7.62129	0.227941	0.255926	0.0239364	5.29276e-06	1
AT1G80440	AT1G80440	9	0.0552764	6.71294	0.242647	0.227806	0.0234035	6.7423e-06	1
AT3G42052	AT3G42052	9	0.0539607	5.76549	0.169118	0.319072	0.0211056	1.91905e-05	1
AT1G08980	AMI1	9	0.055443	5.25906	0.25	0.221772	0.0204541	2.58352e-05	1
AT1G79780	AT1G79780	9	0.0550132	14.1222	0.242647	0.226721	0.0166437	0.000148208	1
AT5G61605	AT5G61605	9	0.0476221	7.04185	0.0882353	0.539717	0.0160774	0.000192418	1
AT2G40410	AtCaN2	9	0.0908302	18.6585	0.382353	0.237556	0.00691749	0.0145284	1
AT1G19970	AT1G19970	10	0.0500921	9.01306	0.366412	0.13671	0.0200251	3.84429e-05	1
AT3G21465	AT3G21465	10	0.0458883	6.96599	0.328244	0.139799	0.0160998	0.000224283	1
AT3G16830	TPR2	10	0.0714371	16.0169	0.549618	0.129976	0.0145821	0.000445947	1
AT1G25580	SOG1	10	0.0553689	11.2182	0.412214	0.134321	0.0141998	0.000530536	1
AT5G58020	AT5G58020	10	0.0550689	9.49051	0.358779	0.15349	0.0126043	0.00109875	1
AT3G25670	AT3G25670	10	0.042308	6.49993	0.320611	0.131961	0.0105774	0.0027944	1
AT4G04780	MED21	10	0.0542782	15.0974	0.389313	0.13942	0.0102043	0.0033225	1
AT1G01130	AT1G01130	10	0.051542	10.1943	0.389313	0.132392	0.00948365	0.00464813	1
AT1G52670	AT1G52670	10	0.0420459	7.92379	0.305344	0.1377	0.00886771	0.00620289	1
AT5G46790	PYL1	10	0.0419254	7.43518	0.229008	0.183074	0.00832443	0.00801172	1
AT5G19250	AT5G19250	10	0.0498054	8.25202	0.328244	0.151733	0.00592892	0.0252659	1
AT5G60800	AT5G60800	10	0.0453542	10.3922	0.335878	0.135032	0.00554865	0.0304408	1
AT2G06530	VPS2.1	10	0.0432192	6.92063	0.312977	0.138091	0.00529692	0.0344643	1
AT5G62200	AT5G62200	10	0.0419639	8.03158	0.29771	0.140956	0.00460555	0.0486487	1
AT2G15090	KCS8	10	0.0531731	10.5562	0.396947	0.133955	0.00413439	0.0617608	1
AT4G28190	ULT1	10	0.0509494	13.5063	0.351145	0.145095	0.00398914	0.0665234	1
AT5G19180	ECR1	10	0.0560941	13.0959	0.419847	0.133606	0.00316649	0.102121	1
AT5G64220	AT5G64220	10	0.0477911	11.8	0.320611	0.149063	0.00249904	0.14647	1
AT2G45030	AT2G45030	10	0.0587346	14.4567	0.412214	0.142486	0.00235764	0.158417	1
AT5G09220	AAP2	10	0.0720447	5.14185	0.351145	0.205171	2.76042e-07	0.987826	1
AT5G24206	AT5G24206	11	0.136056	15.5601	0.504202	0.269845	0.102429	8.75999e-20	3.02493e-14
AT5G24205	AT5G24205	11	0.13295	11.6408	0.504202	0.263685	0.101801	1.13747e-19	3.92783e-14
AT2G47500	AT2G47500	11	0.136456	32.432	0.672269	0.202978	0.0836594	2.13006e-16	7.35537e-11
AT1G09115	AT1G09115	11	0.100509	5.33844	0.369748	0.271831	0.0807844	7.01494e-16	2.42234e-10
AT3G01710	AT3G01710	11	0.129448	28.3468	0.638655	0.202688	0.0754249	6.4626e-15	2.23161e-09
AT1G20930	CDKB2;2	11	0.12271	17.548	0.638655	0.192139	0.0742898	1.0341e-14	3.57089e-09
AT3G46614	AT3G46614	11	0.0714485	2.63388	0.294118	0.242925	0.0682613	1.25453e-13	4.33203e-08
AT1G43310	AT1G43310	11	0.0837843	4.19878	0.310924	0.269469	0.0567457	1.47175e-11	5.08213e-06
AT3G48900	AT3G48900	11	0.101815	14.9855	0.487395	0.208896	0.0520769	1.01596e-10	3.50824e-05
AT3G44769	AT3G44769	11	0.0514035	1.29365	0.159664	0.321948	0.0481381	5.18801e-10	0.000179148
AT3G58650	TRM7	11	0.0949532	16.9299	0.504202	0.188324	0.0448271	2.04451e-09	0.000705993
AT1G16330	CYCB3;1	11	0.084443	8.91431	0.436975	0.193244	0.0429346	4.47937e-09	0.00154678
AT3G07445	AT3G07445	11	0.0560793	3.85458	0.285714	0.196277	0.039764	1.66842e-08	0.00576126
AT3G44763	AT3G44763	11	0.0510913	3.15813	0.159664	0.319993	0.0391909	2.11636e-08	0.00730804
AT3G44770	AT3G44770	11	0.077339	8.22456	0.268908	0.287604	0.0391233	2.17667e-08	0.00751629
AT1G09515	AT1G09515	11	0.0669658	8.67203	0.327731	0.204331	0.0376202	4.0627e-08	0.014029
AT4G17240	AT4G17240	11	0.0780064	9.56373	0.411765	0.189444	0.0362388	7.21198e-08	0.0249038
AT4G26170	AT4G26170	11	0.0457618	5.34625	0.235294	0.194488	0.0238277	1.2836e-05	1
AT5G38747	AT5G38747	11	0.0459149	2.1317	0.151261	0.303549	0.0233918	1.54173e-05	1
AT5G00445	AT5G00445	11	0.0530455	9.50516	0.260504	0.203626	0.022625	2.12877e-05	1
AT1G74550	CYP98A9	12	0.0779566	10.9385	0.304348	0.256143	0.0648798	8.88507e-13	3.06812e-07
AT5G07540	GRP16	12	0.0761637	13.8502	0.304348	0.250252	0.0571965	1.99776e-11	6.89849e-06
AT1G62940	ACOS5	12	0.074703	22.6192	0.330435	0.226075	0.0364783	8.94856e-08	0.0309004
AT3G61035	AT3G61035	12	0.0591346	7.13757	0.173913	0.340024	0.0359502	1.10949e-07	0.038312
AT1G28375	AT1G28375	12	0.071357	11.0492	0.304348	0.234459	0.0346673	1.87096e-07	0.0646064
AT1G01280	CYP703A2	12	0.0628147	14.8085	0.269565	0.233022	0.0338125	2.65082e-07	0.091536
AT5G53190	SWEET3	12	0.070342	17.2156	0.330435	0.212877	0.0321887	5.1409e-07	0.177522
AT1G61560	MLO6	12	0.0591737	5.27216	0.208696	0.283541	0.0311748	7.77725e-07	0.268558
AT5G22980	scpl47	12	0.0466691	4.11233	0.147826	0.315703	0.0306928	9.47002e-07	0.327011
AT1G54020	AT1G54020	12	0.050072	6.51791	0.234783	0.21327	0.0295211	1.52893e-06	0.527957
AT5G59845	AT5G59845	12	0.0451537	7.86317	0.191304	0.23603	0.0281624	2.66625e-06	0.92069
AT1G71810	AT1G71810	12	0.0899009	17.3403	0.382609	0.234968	0.0266357	4.98519e-06	1
AT4G30110	HMA2	12	0.062706	8.6849	0.295652	0.212094	0.0256678	7.41703e-06	1
AT5G55970	AT5G55970	12	0.0454551	5.55446	0.191304	0.237606	0.0194765	9.5496e-05	1
AT2G40670	RR16	12	0.0456283	6.51395	0.165217	0.276171	0.0182539	0.000158762	1
AT2G32460	MYB101	12	0.0449527	7.06981	0.104348	0.430797	0.0178428	0.000188418	1
AT1G22015	DD46	12	0.0581996	14.5257	0.243478	0.239034	0.0169456	0.000274007	1
AT3G12710	AT3G12710	12	0.0465938	7.20929	0.147826	0.315193	0.0149745	0.000626176	1
AT2G35060	KUP11	12	0.0704857	8.73889	0.304348	0.231596	0.0139938	0.000946806	1
AT5G59320	LTP3	12	0.0442643	7.2235	0.208696	0.2121	0.0135247	0.00115454	1
AT1G28610	AT1G28610	13	0.0527992	10.7012	0.319149	0.165437	0.0195797	0.000242479	1
AT1G60270	BGLU6	13	0.047074	4.2499	0.12766	0.368746	0.0186092	0.000346602	1
AT1G53920	GLIP5	13	0.0482338	4.51045	0.297872	0.161928	0.0184501	0.000367542	1
AT3G48150	APC8	13	0.0550803	8.60734	0.329787	0.167018	0.0177618	0.00047386	1
AT5G07590	AT5G07590	13	0.0438633	5.90584	0.276596	0.158583	0.0176621	0.000491649	1
AT2G04350	LACS8	13	0.0597124	6.54746	0.382979	0.155916	0.0156618	0.00103249	1
AT3G57830	AT3G57830	13	0.0451884	6.70393	0.265957	0.169908	0.0147908	0.00142874	1
AT2G22170	PLAT2	13	0.0426145	8.16504	0.202128	0.21083	0.0147517	0.00144976	1
AT1G27960	ECT9	13	0.0549568	9.25399	0.361702	0.15194	0.0140665	0.00187363	1
AT2G32480	ARASP	13	0.0431912	4.96773	0.276596	0.156153	0.0138996	0.00199462	1
AT1G79260	AT1G79260	13	0.0491193	12.2459	0.319149	0.153907	0.00987387	0.00920062	1
AT5G44190	GLK2	13	0.0438447	6.94087	0.287234	0.152645	0.00934379	0.0112917	1
AT2G25355	AT2G25355	13	0.045674	7.69447	0.276596	0.165129	0.00922802	0.0118098	1
AT3G15620	UVR3	13	0.0447272	6.45677	0.234043	0.191107	0.00896499	0.0130798	1
AT4G28210	EMB1923	13	0.0537289	13.2292	0.265957	0.202021	0.00894744	0.0131694	1
AT5G17050	UGT78D2	13	0.0515042	11.6925	0.329787	0.156174	0.00810186	0.0183259	1
AT5G14700	AT5G14700	13	0.0513369	9.59618	0.319149	0.160856	0.00793674	0.0195551	1
AT5G08050	AT5G08050	13	0.0509874	12.4774	0.319149	0.15976	0.00672647	0.0316166	1
AT3G12210	AT3G12210	13	0.0501423	12.2255	0.329787	0.152045	0.0038451	0.10424	1
AT1G22080	AT1G22080	13	0.042723	3.68904	0.138298	0.30892	0.000396479	0.601972	1
AT3G01500	CA1	14	0.310069	68.5837	0.662921	0.467732	0.218624	2.7092e-34	9.3552e-29
AT5G23240	AT5G23240	14	0.188351	10.4599	0.348315	0.54075	0.155287	1.22553e-24	4.23191e-19
AT1G58602	AT1G58602	14	0.263537	36.1661	0.561798	0.469097	0.149779	8.34432e-24	2.88139e-18
AT2G29290	AT2G29290	14	0.127661	8.01025	0.235955	0.541041	0.10135	1.61493e-16	5.57654e-11
AT4G16590	CSLA01	14	0.127397	12.6895	0.269663	0.472432	0.0880925	1.56028e-14	5.38782e-09
AT5G24150	SQP1	14	0.109554	4.82413	0.213483	0.513175	0.0819284	1.30403e-13	4.50297e-08
AT5G14740	CA2	14	0.124187	16.0544	0.269663	0.460527	0.081907	1.31366e-13	4.53622e-08
AT3G05370	RLP31	14	0.107323	6.81403	0.202247	0.53065	0.0794541	3.05704e-13	1.05563e-07
AT3G28270	AT3G28270	14	0.149622	11.5138	0.280899	0.532655	0.0723401	3.53965e-12	1.22228e-06
AT1G06645	AT1G06645	14	0.0674842	3.98919	0.11236	0.60061	0.0572372	6.41956e-10	0.000221675
AT1G63880	AT1G63880	14	0.0695011	3.73102	0.123596	0.562327	0.0487226	1.20955e-08	0.00417671
AT1G35612	AT1G35612	14	0.0475525	3.08417	0.0674157	0.705363	0.0371645	6.59365e-07	0.227687
AT5G27890	AT5G27890	14	0.0521798	6.07756	0.11236	0.4644	0.0346795	1.56278e-06	0.539646
AT2G25450	AT2G25450	14	0.0549017	1.53561	0.11236	0.488625	0.0326666	3.14779e-06	1
AT1G78090	TPPB	14	0.0661953	1.61173	0.123596	0.53558	0.0325352	3.29511e-06	1
AT1G24320	AT1G24320	14	0.0556373	2.30556	0.101124	0.550191	0.0301615	7.5379e-06	1
AT1G15170	AT1G15170	14	0.0588931	1.63106	0.123596	0.476498	0.0289739	1.14128e-05	1
AT1G62630	AT1G62630	14	0.0477362	4.19135	0.0898876	0.531066	0.0259195	3.32598e-05	1
AT4G16880	AT4G16880	14	0.0479048	2.73038	0.0786517	0.609076	0.0243456	5.78224e-05	1
AT4G00350	AT4G00350	14	0.0508199	1.45115	0.0786517	0.646139	0.0225505	0.00010885	1
AT4G29920	AT4G29920	15	0.060972	11.3852	0.277778	0.219499	0.0252619	0.000135356	1
AT4G29430	rps15ae	15	0.0522975	8.26497	0.305556	0.171155	0.0155761	0.00274303	1
AT1G17350	AT1G17350	15	0.0521004	9.18012	0.291667	0.17863	0.0155003	0.00280944	1
AT4G37540	LBD39	15	0.0500944	5.50406	0.263889	0.189831	0.0144112	0.00396675	1
AT5G57390	AIL5	15	0.053776	6.95417	0.263889	0.203783	0.0137217	0.0049401	1
AT2G28305	LOG1	15	0.0600953	20.7682	0.333333	0.180286	0.0106112	0.0134572	1
AT5G16690	ORC3	15	0.0451771	6.73867	0.222222	0.203297	0.0103462	0.0146736	1
AT1G14460	AT1G14460	15	0.0579786	13.7323	0.319444	0.181498	0.00995228	0.016694	1
AT5G15880	AT5G15880	15	0.043398	8.76066	0.236111	0.183803	0.00974624	0.0178629	1
AT5G58430	EXO70B1	15	0.0528944	12.9945	0.305556	0.173109	0.00536786	0.0788733	1
AT4G37100	AT4G37100	15	0.0469009	6.54428	0.180556	0.259759	0.0050352	0.0887728	1
AT4G20330	AT4G20330	15	0.0451639	10.4639	0.263889	0.171147	0.00498426	0.0904038	1
AT2G25830	AT2G25830	15	0.0416055	10.0346	0.208333	0.199707	0.00494803	0.0915836	1
AT1G73950	AT1G73950	15	0.0440355	8.81481	0.25	0.176142	0.00464281	0.102214	1
AT3G27080	TOM20-3	15	0.0475094	12.3125	0.263889	0.180035	0.00403042	0.127866	1
AT3G05480	RAD9	15	0.042664	4.98587	0.194444	0.219415	0.00384891	0.136784	1
AT3G26900	SKL1	15	0.0627278	19.0455	0.347222	0.180656	0.00289321	0.197077	1
AT3G52500	AT3G52500	15	0.0514581	16.7363	0.305556	0.168408	0.00276479	0.207322	1
AT1G65920	AT1G65920	15	0.0509239	13.6859	0.180556	0.28204	0.00274002	0.209371	1
AT4G33240	FAB1A	15	0.0535814	12.1339	0.291667	0.183708	0.00175927	0.314511	1
AT1G62085	AT1G62085	16	0.0485511	3.89416	0.211268	0.229808	0.0340338	1.02912e-05	1
AT4G39550	AT4G39550	16	0.0730886	12.4289	0.366197	0.199588	0.0281214	6.1181e-05	1
AT2G00930	AT2G00930	16	0.0802245	17.2043	0.492958	0.162741	0.0279981	6.35079e-05	1
AT1G06870	Plsp2A	16	0.0627451	11.1068	0.338028	0.185621	0.0190312	0.000981997	1
AT3G20620	AT3G20620	16	0.0514215	5.2232	0.28169	0.182546	0.018564	0.00113454	1
AT3G03590	AT3G03590	16	0.053196	10.1853	0.295775	0.179853	0.0169812	0.00185371	1
AT5G54830	AT5G54830	16	0.0478523	5.97894	0.253521	0.188751	0.0142166	0.00440444	1
AT1G48140	DPMS3	16	0.0459075	8.55571	0.253521	0.18108	0.0131354	0.00619943	1
AT1G05140	AT1G05140	16	0.0472233	6.32062	0.183099	0.257912	0.0130851	0.00629899	1
AT3G63430	TRM5	16	0.0671932	12.3017	0.239437	0.28063	0.0118473	0.00934451	1
AT3G54630	AT3G54630	16	0.0480866	8.3517	0.253521	0.189675	0.0116102	0.0100818	1
AT1G19440	KCS4	16	0.045914	9.55779	0.225352	0.203743	0.0114016	0.0107795	1
AT3G04820	AT3G04820	16	0.0460206	10.3899	0.253521	0.181526	0.0102389	0.0156875	1
AT1G26740	AT1G26740	16	0.0491242	10.6264	0.295775	0.166087	0.00781687	0.0347902	1
AT3G04560	AT3G04560	16	0.0494016	13.3932	0.295775	0.167024	0.00600649	0.0642995	1
AT4G31160	DCAF1	16	0.0583065	12.8161	0.352113	0.16559	0.00197643	0.288679	1
AT5G63120	AT5G63120	16	0.0496482	11.5973	0.295775	0.167858	0.00185232	0.304344	1
AT5G02010	ROPGEF7	16	0.0514029	11.8535	0.225352	0.2281	0.001214	0.405677	1
AT1G71920	HISN6B	16	0.044162	5.06048	0.253521	0.174194	0.00118499	0.411345	1
AT5G40530	AT5G40530	16	0.053528	9.48432	0.309859	0.172749	0.000278573	0.690408	1
AT3G51740	IMK2	17	0.205165	100.651	0.953846	0.215093	0.199701	1.33226e-25	4.60045e-20
AT1G78865	AT1G78865	17	0.188261	83.4199	0.892308	0.210982	0.123477	2.6175e-16	9.03853e-11
AT5G03885	AT5G03885	17	0.154476	22.3501	0.661538	0.23351	0.112957	4.93256e-15	1.70327e-09
AT3G59765	AT3G59765	17	0.169897	33.9221	0.769231	0.220866	0.110995	8.52803e-15	2.94483e-09
AT1G04425	AT1G04425	17	0.135546	24.8349	0.584615	0.231855	0.0851148	1.15802e-11	3.9988e-06
AT3G00170	AT3G00170	17	0.104635	21.8716	0.538462	0.194323	0.0423754	1.78245e-06	0.6155
AT1G61260	AT1G61260	17	0.0602206	6.11801	0.276923	0.217463	0.0346929	1.5587e-05	1
AT5G66770	AT5G66770	17	0.061988	7.512	0.323077	0.191868	0.0267104	0.000151171	1
AT2G03050	EMB93	17	0.0486885	5.37046	0.230769	0.210983	0.0262684	0.000171576	1
AT4G04790	AT4G04790	17	0.0626452	6.39672	0.261538	0.239526	0.0191745	0.00133142	1
AT1G30840	PUP4	17	0.0707609	10.7827	0.338462	0.209066	0.0154992	0.00391853	1
AT3G51530	AT3G51530	17	0.0591515	8.71387	0.292308	0.20236	0.0153927	0.00404404	1
AT1G74170	RLP13	17	0.0566088	5.86983	0.261538	0.216445	0.013744	0.00660447	1
AT2G28410	AT2G28410	17	0.060646	10.3459	0.230769	0.262799	0.0126762	0.00909778	1
AT1G51380	AT1G51380	17	0.0563016	9.30861	0.292308	0.192611	0.0108365	0.01589	1
AT1G03190	UVH6	17	0.0490483	8.60995	0.246154	0.199259	0.00928929	0.025584	1
AT2G21630	AT2G21630	17	0.057179	14.6495	0.261538	0.218626	0.00519664	0.0950384	1
AT5G46330	FLS2	17	0.0553239	13.2419	0.246154	0.224753	0.00501617	0.100976	1
AT2G41740	VLN2	17	0.0643286	15.845	0.338462	0.190062	0.00373683	0.156916	1
AT2G19860	HXK2	17	0.0566744	15.6929	0.292308	0.193886	0.00343136	0.174969	1
AT1G35310	MLP168	18	0.0992602	12.5835	0.263158	0.377189	0.0609063	4.40622e-08	0.0152152
AT3G42806	AT3G42806	18	0.0913991	9.75485	0.22807	0.40075	0.0559137	1.57717e-07	0.0544617
AT2G04378	AT2G04378	18	0.080875	12.8677	0.210526	0.384156	0.055546	1.73265e-07	0.0598304
AT3G44430	AT3G44430	18	0.0809493	9.07756	0.140351	0.576764	0.0485551	1.0377e-06	0.358329
AT3G44740	AT3G44740	18	0.0611498	9.62518	0.157895	0.387282	0.0448182	2.70848e-06	0.935272
AT5G59810	SBT5.4	18	0.0632094	7.39282	0.122807	0.514705	0.0417769	5.92329e-06	1
AT1G31600	TRM9	18	0.11803	26.5637	0.315789	0.37376	0.0379501	1.58966e-05	1
AT2G23330	AT2G23330	18	0.0740518	8.67011	0.122807	0.602993	0.0365239	2.29863e-05	1
AT1G08283	AT1G08283	18	0.0722969	13.3031	0.175439	0.412092	0.036324	2.42067e-05	1
AT1G55740	SIP1	18	0.0697544	6.13736	0.105263	0.662666	0.0329421	5.81839e-05	1
AT3G04700	AT3G04700	18	0.0645121	3.68953	0.122807	0.525313	0.0310411	9.54103e-05	1
AT5G51620	AT5G51620	18	0.070463	4.51399	0.175439	0.401639	0.0279837	0.000211995	1
AT5G23960	TPS21	18	0.0698057	7.03924	0.122807	0.568418	0.0264544	0.000316553	1
AT2G05160	AT2G05160	18	0.0536106	4.14308	0.105263	0.509301	0.0257638	0.000379524	1
AT4G14780	AT4G14780	18	0.0618983	13.0928	0.122807	0.504029	0.0219567	0.00103716	1
AT4G18050	ABCB9	18	0.0513797	5.76769	0.105263	0.488107	0.0176311	0.00329486	1
AT3G01990	ACR6	18	0.0537541	2.69548	0.140351	0.382998	0.014812	0.00707572	1
AT5G58980	AT5G58980	18	0.052199	4.66149	0.140351	0.371918	0.0112179	0.019108	1
AT1G76878	AT1G76878	18	0.0520843	2.63272	0.0877193	0.593761	0.010928	0.0207278	1
AT2G26355	AT2G26355	18	0.0528743	8.99148	0.122807	0.430548	0.00996254	0.0272252	1

## Sheet: table S3
regulatoryGene	targetGene	weight
AT5G18550_AT5G18550	AT3G50630_KRP2	0.0517606
AT3G02310_SEP2	AT3G50630_KRP2	0.0369329
AT1G53910_RAP2.12	AT3G50630_KRP2	0.0311787
AT1G32240_KAN2	AT3G50630_KRP2	0.0282775
AT5G60910_AGL8	AT3G50630_KRP2	0.0228426
AT1G20980_SPL14	AT3G50630_KRP2	0.0187479
AT1G76580_AT1G76580	AT3G50630_KRP2	0.0178446
AT4G29100_bhlh68	AT3G50630_KRP2	0.0174977
AT1G23380_KNAT6	AT3G50630_KRP2	0.0163202
AT5G02030_RPL	AT3G50630_KRP2	0.0160216
AT5G62000_ARF2	AT3G50630_KRP2	0.0159576
AT4G37750_ANT	AT3G50630_KRP2	0.0137701
AT2G47520_ERF71	AT3G50630_KRP2	0.0136858
AT2G20280_AT2G20280	AT3G50630_KRP2	0.0127513
AT1G63650_EGL3	AT3G50630_KRP2	0.0119163
AT4G35580_NTL9	AT3G50630_KRP2	0.0117049
AT4G04890_PDF2	AT3G50630_KRP2	0.0115087
AT4G31620_REM36	AT3G50630_KRP2	0.0109329
AT4G23750_CRF2	AT3G50630_KRP2	0.0102165
AT5G03740_HD2C	AT3G50630_KRP2	0.00992086
AT3G13960_GRF5	AT3G50630_KRP2	0.00982544
AT4G00238_AtSTKL1	AT3G50630_KRP2	0.00966999
AT2G34710_PHB	AT3G50630_KRP2	0.00944253
AT5G12330_LRP1	AT3G50630_KRP2	0.00937727
AT1G19000_AT1G19000	AT3G50630_KRP2	0.00920368
AT4G08150_KNAT1	AT3G50630_KRP2	0.00916257
AT3G44750_HDA3	AT3G50630_KRP2	0.00913097
AT4G16141_GATA17L	AT3G50630_KRP2	0.00908476
AT5G44180_RLT2	AT3G50630_KRP2	0.0085203
AT3G22780_TSO1	AT3G50630_KRP2	0.00850337
AT1G14350_FLP	AT3G50630_KRP2	0.00841594
AT4G21750_ATML1	AT3G50630_KRP2	0.00832144
AT2G33860_ETT	AT3G50630_KRP2	0.00798762
AT1G09770_CDC5	AT3G50630_KRP2	0.00785947
AT1G19850_MP	AT3G50630_KRP2	0.00776012
AT1G53160_SPL4	AT3G50630_KRP2	0.00758275
AT4G36930_SPT	AT3G50630_KRP2	0.00733856
AT4G37260_MYB73	AT3G50630_KRP2	0.00705436
AT1G71260_ATWHY2	AT3G50630_KRP2	0.00700703
AT5G20240_PI	AT3G50630_KRP2	0.00687351
AT4G34400_AT4G34400	AT3G50630_KRP2	0.00678998
AT3G02550_LBD41	AT3G50630_KRP2	0.00670929
AT3G16770_EBP	AT3G50630_KRP2	0.0066902
AT2G27470_NF-YB11	AT3G50630_KRP2	0.00663203
AT4G13640_UNE16	AT3G50630_KRP2	0.00657607
AT1G59750_ARF1	AT3G50630_KRP2	0.00644752
AT3G10490_ANAC052	AT3G50630_KRP2	0.00640912
AT5G65050_AGL31	AT3G50630_KRP2	0.00638866
AT1G30330_ARF6	AT3G50630_KRP2	0.00637177
AT1G14410_WHY1	AT3G50630_KRP2	0.00627289
AT3G14230_RAP2.2	AT3G50630_KRP2	0.00620932
AT1G69120_AP1	AT3G50630_KRP2	0.00616825
AT5G04240_ELF6	AT3G50630_KRP2	0.00609925
AT2G36400_GRF3	AT3G50630_KRP2	0.00604004
AT5G08790_ATAF2	AT3G50630_KRP2	0.00601877
AT1G74250_AT1G74250	AT3G50630_KRP2	0.00601097
AT1G75240_HB33	AT3G50630_KRP2	0.00598243
AT2G24650_AT2G24650	AT3G50630_KRP2	0.0059486
AT2G45190_AFO	AT3G50630_KRP2	0.00587606
AT3G12480_NF-YC11	AT3G50630_KRP2	0.00586498
AT5G37020_ARF8	AT3G50630_KRP2	0.005839
AT5G51870_AGL71	AT3G50630_KRP2	0.00583496
AT1G30970_SUF4	AT3G50630_KRP2	0.0057502
AT3G09735_AT3G09735	AT3G50630_KRP2	0.00572644
AT1G05710_AT1G05710	AT3G50630_KRP2	0.00571813
AT5G61850_LFY	AT3G50630_KRP2	0.00571438
AT3G18960_AT3G18960	AT3G50630_KRP2	0.00564437
AT2G22430_HB6	AT3G50630_KRP2	0.00553245
AT5G62165_AGL42	AT3G50630_KRP2	0.00547308
AT5G24930_COL4	AT3G50630_KRP2	0.0054119
AT5G06110_AtGlsA2	AT3G50630_KRP2	0.00528538
AT2G16400_BLH7	AT3G50630_KRP2	0.0052812
AT2G45660_AGL20	AT3G50630_KRP2	0.0052613
AT1G27370_SPL10	AT3G50630_KRP2	0.00524734
AT3G16870_GATA17	AT3G50630_KRP2	0.00516672
AT2G37630_AS1	AT3G50630_KRP2	0.00510766
AT2G22840_GRF1	AT3G50630_KRP2	0.00501343
AT3G24050_GATA1	AT3G50630_KRP2	0.00500417
AT2G45160_HAM1	AT3G50630_KRP2	0.00497367
AT1G72050_TFIIIA	AT3G50630_KRP2	0.0049491
AT3G22170_FHY3	AT3G50630_KRP2	0.00493927
AT1G77080_MAF1	AT3G50630_KRP2	0.00491602
AT1G62360_STM	AT3G50630_KRP2	0.00483613
AT5G65410_HB25	AT3G50630_KRP2	0.004755
AT2G24700_AT2G24700	AT3G50630_KRP2	0.00474328
AT3G60530_GATA4	AT3G50630_KRP2	0.00473634
AT2G01060_AT2G01060	AT3G50630_KRP2	0.00470098
AT5G65060_MAF3	AT3G50630_KRP2	0.00465115
AT1G06040_STO	AT3G50630_KRP2	0.00459327
AT2G16485_NERD	AT3G50630_KRP2	0.00456641
AT3G11450_AtGlsA1	AT3G50630_KRP2	0.00446002
AT3G61250_MYB17	AT3G50630_KRP2	0.00442187
AT4G31610_REM1	AT3G50630_KRP2	0.00437564
AT5G10510_AIL6	AT3G50630_KRP2	0.00431815
AT3G16857_RR1	AT3G50630_KRP2	0.00429466
AT4G35900_FD	AT3G50630_KRP2	0.0042192
AT5G65640_bHLH093	AT3G50630_KRP2	0.00421891
AT5G63420_emb2746	AT3G50630_KRP2	0.00421004
AT1G14685_BPC2	AT3G50630_KRP2	0.00419165
AT5G60690_REV	AT3G50630_KRP2	0.00418584
AT1G78080_RAP2.4	AT3G50630_KRP2	0.00400888
AT1G19350_BES1	AT3G50630_KRP2	0.0039167
AT5G46760_MYC3	AT3G50630_KRP2	0.00381826
AT3G04670_WRKY39	AT3G50630_KRP2	0.00380493
AT3G20770_EIN3	AT3G50630_KRP2	0.00377841
AT2G25900_ATCTH	AT3G50630_KRP2	0.00376086
AT3G52250_PWR	AT3G50630_KRP2	0.00366759
AT5G08130_BIM1	AT3G50630_KRP2	0.00360832
AT3G06220_AT3G06220	AT3G50630_KRP2	0.00341143
AT3G54620_BZIP25	AT3G50630_KRP2	0.00337021
AT1G32870_NAC13	AT3G50630_KRP2	0.00332791
AT2G33810_SPL3	AT3G50630_KRP2	0.0033221
AT1G03040_AT1G03040	AT3G50630_KRP2	0.00328594
AT1G28420_HB-1	AT3G50630_KRP2	0.00321109
AT4G00730_ANL2	AT3G50630_KRP2	0.00316349
AT1G28520_VOZ1	AT3G50630_KRP2	0.00316337
AT4G18020_APRR2	AT3G50630_KRP2	0.00312794
AT3G48430_REF6	AT3G50630_KRP2	0.00310226
AT4G36730_GBF1	AT3G50630_KRP2	0.0031017
AT3G53340_NF-YB10	AT3G50630_KRP2	0.00307499
AT4G29940_PRHA	AT3G50630_KRP2	0.00298596
AT5G60450_ARF4	AT3G50630_KRP2	0.00288719
AT5G67110_ALC	AT3G50630_KRP2	0.00282004
AT1G74430_MYB95	AT3G50630_KRP2	0.00278392
AT5G46880_HB-7	AT3G50630_KRP2	0.00277423
AT4G02590_UNE12	AT3G50630_KRP2	0.0027478
AT5G26880_AGL26	AT3G50630_KRP2	0.00273897
AT1G20600_AT1G20600	AT3G50630_KRP2	0.0027364
AT1G26260_CIB5	AT3G50630_KRP2	0.00272784
AT5G65310_HB5	AT3G50630_KRP2	0.00270063
AT2G41900_OXS2	AT3G50630_KRP2	0.00269512
AT1G49950_TRB1	AT3G50630_KRP2	0.00267792
AT3G13040_gammaMYB2	AT3G50630_KRP2	0.00265277
AT2G47850_AT2G47850	AT3G50630_KRP2	0.00264476
AT5G60200_TMO6	AT3G50630_KRP2	0.00258078
AT2G01570_RGA1	AT3G50630_KRP2	0.00256877
AT1G30490_PHV	AT3G50630_KRP2	0.00250471
AT2G03710_SEP4	AT3G50630_KRP2	0.0022862
AT3G16940_CAMTA6	AT3G50630_KRP2	0.00228302
AT4G12750_AT4G12750	AT3G50630_KRP2	0.00227043
AT2G30470_HSI2	AT3G50630_KRP2	0.00219579
AT2G30590_WRKY21	AT3G50630_KRP2	0.00218671
AT1G61730_AT1G61730	AT3G50630_KRP2	0.00183776

## Sheet: table S4
		FUL ChIP peaks ±3kb of the gene		Differentially expressed genes (ful-7 vs Col-0)
gene symbols	gene IDs	binding score	FDR	Log2FC	P	Padj
KRP1	AT2G23430	13.95	<0.05	NA	NA	NA
KRP2	AT3G50630	9.78	<0.05	-0.571024	0.00386246	0.0775328
KRP3	AT5G48820	11.6	<0.05	0.291843	0.23229	0.586603
KRP4	AT2G32710	9.43	<0.05	-0.188811	0.442179	0.753682
KRP5	AT3G24810	NA	No significant	-0.0778292	0.640491	0.863232
KRP6	AT3G19150	39.54	<0.05	NA	NA	NA
KRP7	AT1G49620	29.94	<0.05	0.411665	0.0470555	0.288338
GAI (RGA2)	AT1G14920	NA	No significant	0.023155	0.863793	0.957833
RGA1	AT2G01570	31.19	<0.05	0.0211705	0.831019	0.945431
RGL1	AT1G66350	NA	No significant	0.137145	0.406154	0.730099
RGL2	AT3G03450	28.07	<0.05	0.61169	0.00164722	0.0443937
RGL3	AT5G17490	NA	No significant	NA	NA	NA

## Sheet: table S5
Name	Alternative name	Label / tag	Orientation	Organism	Application	Description	Sequence
K1					colony PCR	pGEM-T specific primer	TGTAAAACGACGGCCAGT
K2					colony PCR	pGEM-T specific primer	CAGGAAACAGCTATGACC
K3		DY682					CATGGCCGCGGGATT
K4		DY682					GCGGCCGCACTAGTGATT
K81		DY782					CATGGCCGCGGGATT
K82		DY782					GCGGCCGCACTAGTGATT
K4160	probe for 1st CArG in FUL binding region downstream KRP2		Forward		EMSA probe	WT short probe for second CArG region cloning in KRP2 gene.	CTACGGAGTACTTTTTTTTGTTTGTCATTAa
K4161	probe for 1st CArG in FUL binding regiondownstream KRP2		Reverse		EMSA probe	WT short probe for second CArG region cloning in KRP2 gene.	TAATGACAAACAAAAAAAAGTACTCCGTAGa
K4162	probe for 2nd CArG in FUL binding region downstream KRP2		Forward		EMSA probe	WT short probe for third CArG region cloning in KRP2 gene	TCTTGTTTCTTCTTTTTTGTTTTTGTCAATa
K4163	probe for 2nd CArG in FUL binding region downstream KRP2		Reverse		EMSA probe	WT short probe for third CArG region cloning in KRP2 gene	ATTGACAAAAACAAAAAAGAAGAAACAAGAa
K4858	KRP2 promoter+CDS infusion		Forward	Arabidopsis thaliana	infusion	KRP2 promoter and CDS regions for infusion with pCR8(XcmI) vector.	GGCTCCGAATTCGCCAATACACTTGAGAAAGTGATCTGCTTT
K4859	KRP2 promoter+CDS infusion		Reverse	Arabidopsis thaliana	infusion	KRP2 promoter and CDS regions for infusion with GFP reporter.	GTTGCCCCTGTGGATTCAATTTAACCCACTCGT
K4860	GFP reporter infusion with KRP2		Forward		infusion	linker+GFP sequence, for infusion with KRP2 CDS	ATTGAATCCACAGGGGCAACAAGATGGAATGG
K4861	GFP reporter infusion with KRP2		Reverse		infusion	linker+GFP sequence, for infusion with KRP2 downstream sequence.	GTCTTCTTCATTACTTGTACAGCTCGTCCATGCC
K4862	KRP2 CDS downstream infusion		Forward	Arabidopsis thaliana		KRP2 CDS downstream region infusion with GFP	GTACAAGTAATGAAGAAGACGATGATGATAATG
K4863	KRP2 CDS downstream infusion		Reverse	Arabidopsis thaliana	infusion	KRP2 CDS downstream 900bp region w/o peak, infusion with pCR8(XcmI)	TGGGTCGAATTCGCCAATACTTAAATGACTCAACTTCATTCTAAC
K4864	KRP2 CDS downstream infusion 1683bp		Reverse	Arabidopsis thaliana	infusion	KRP2 CDS downstream 1683bp region with FUL chip peak, infusion with pCR8(XcmI)	TGGGTCGAATTCGCCAATACCTTAATCAATAAAAGATGCGTATGG
K4905	GFP_Fwd		Forward		pcr	Use with K4495, GFP genotyping.	GTGAGCAAGGGCGAGGA
K4495	GFP_Rev		Reverse		pcr	Use with K4905, GFP genotyping.	TTACTTGTACAGCTCGTCCA
K5010	krp2-3 LP		Forward	Arabidopsis thaliana	genotyping	genoptyping LP primer for krp2-3 (SALK_110338) FGS1368.	GCACCTACAATCCAATCCAAG
K5011	krp2-3 RP		Reverse	Arabidopsis thaliana	genotyping	genoptyping RP primer for krp2-3 (SALK_110338) FGS1368.	GAGATTCTCCTCCGGTTGAAG
